# Supplementary material for: A Protein‐Centric Strategy Coupled with Match‐Between‐Run Glycoproteomics Enables Discovery of Robust Site‐Specific Glycan Biomarkers for Hepatocellular Carcinoma
Source: Adv Sci (Weinh). 2026 Feb 12;13(22):e16299. doi: 10.1002/advs.202516299 (PMC13088319; doi:10.1002/advs.202516299)
Supplement: Supplementary file 2 — Supporting File: advs74274‐sup‐0002‐SuppMat.xlsx. [file ADVS-13-e16299-s002.xlsx]

## Sheet: content
Supplementary Data1	N-glycoproteomes of three triplicate injections, thirteen MS-QC samples, and fourteen batch-QC samples. （MBR）
Supplementary Data2	Detailed information for clinic samples of the discovery and validation cohorts.
Supplementary Data3	1038 significantly dysregulated site-specific glycans from differential abundance analysis in discovery cohort.
Supplementary Data4	List of glycoproteins corresponding to site-specific glycans with dysregulation in the discovery and validation cohort.
Supplementary Data5	577 significantly dysregulated site-specific glycans corresponding to 26 proteins screened using the protein-centric strategy in the discovery cohort.
Supplementary Data6	Clustering analysis of dysregulated site-specific glycans in discovery cohort using Mfuzz method.
Supplementary Data7	Diagnostic performance of P01009, P02751, P03952,P27169,P35858 and 4-panels.
Supplementary Data8	70 panels selected by the diagnostic performance of single feature weaker than the panel ones both in the testing-set and validation-set data.
Supplementary Data9	Intact N-glycopeptides, site-specific glycans, N-glycans, N-glycosides, and N-glycoproteins identified in the discovery cohort.

## Sheet: Supplementary Data1
Site-specific glycans	MSQC_Day1	MSQC_Day2	MSQC_Day3	MSQC_Day4	MSQC_Day5	MSQC_Day6	MSQC_Day7	MSQC_Day8	MSQC_Day9	MSQC_Day10	MSQC_Day11	MSQC_Day12	MSQC_Day13	MSQC_Injection-1	MSQC_Injection-2	MSQC_Injection-3	B1QC1	B1QC2	B2QC1	B2QC2	B3QC1	B3QC2	B4QC1	B4QC2	B5QC1	B5QC2	B6QC1	B6QC2	B7QC1	B7QC2
Hex(4)HexNAc(4)NeuAc(1)Fuc(1) A4D1F6@405	7000000	7507000	6939000	6488000	6778000	6387000	6717000	6783000	4892000	6422000	15540000	15580000	13830000	15680000	15580000	14740000	6659000	14900000	6112000	6807000	7777000	8196000	7592000	6729000	7495000	7241000	7069000	6397000	7388000	6272000
Hex(6)HexNAc(5)NeuAc(3) A6NNW6@571		2576000		2230000			3279000	3615000	457600	3093000	3091000	3392000	2739000	3350000	3035000	2996000	1903000	3969000	2082000	1564000	2932000	3415000	266800	375800	991700		743700	3316000	1759000	3720000
Hex(6)HexNAc(5)NeuAc(1) A6XGL0@39	11630000	11210000	11050000	10130000	10470000	10880000	9712000	9408000	10270000	9995000	10130000	9503000	9283000	9566000	9865000	8963000	7816000	8815000	8928000	8461000	11680000	10330000	9593000	10730000	10980000	10300000	8528000	7353000	9034000	8151000
Hex(5)HexNAc(4)NeuAc(1) A8MT65@147		2972000	4127000	2635000	2996000	2546000	3305000	3946000	2794000	2995000	2752000	2703000	2877000	2206000	2190000	1709000	1776000	2399000	1601000	1435000		3367000	2105000	1391000	2177000	1977000	2266000	2819000	831200	1684000
Hex(5)HexNAc(4)NeuAc(2) A8MT65@147	17240000	17249400	17207000	15918550	16815000	17370000	16310000	15915000	13983500	18433900	17205200	17970000	18265000	16500000	16145000	16301600	15145650	15166000	18952000	17716600	19905000	20170000	15270000	17486100	19665000	18370000	16855000	15170000	17177900	15615400
Hex(5)HexNAc(4)NeuAc(2) A8MXY4@268	41970000	43730000	43400000	43180000	43060000	43040000	41860000	41650000	43540000	47300000	46330000	46690000	44040000	44150000	44280000	44340000	37860000	47140000	56800000	51250000	66550000	66260000	56730000	56000000	67810000	63710000	54200000	50700000	60610000	50120000
Hex(6)HexNAc(2) A8MXZ1@283;P0C7X0@283	553100	407700	677900	540100		525200			841200	594200			135800	413000		424400		163700	550400	381300	830900	897600		577600	318200		566300	221600	695300
Hex(5)HexNAc(5)NeuAc(2) O00429@290	10620800	10383000	9346600	9776600	10073700	18702000	9217500	9331500	10169800	19513000	18600000	18248000	16282000	9081900	18500000	17011000	9175000	20702000	20160000	9885000	12841000	10999600	10576400	19041000	10590000	9898000	21890000	9060500	20500000	9301700
Hex(9)HexNAc(2) O00763@1653	13160000	12610000	11270000	11470000	11350000	11910000	11830000	11350000	12770000	13530000	12210000	13130000	12660000	11930000	12100000	11360000	11310000	11740000	11490000	10990000	9569000	12710000	9555000	9661000	10340000	10450000	9667000	8402000	11120000	9327000
Hex(5)HexNAc(4)NeuAc(2) O14513@431						986300	986800	1142000	1330000	1468000	1426000	1762000	1653000	1739000	1836000	1749000	1213000	1723000	1380000	1456000	1415000		1124000	1159000	1333000	1350000	1079000	1055000	1613000	1205000
Hex(5)HexNAc(4)NeuAc(2) O15547@35		884400		635700	987100		68130	865800		869400	926300	1155000		906300	1008000	809400	685400	942500	418400								366100	446800
Hex(5)HexNAc(4)NeuAc(2) O43159@165	1523000	676900	544400	667400	643400	420400	673700	1062000	543300	475100	532100	362600	328400	482200	525300	436200	253300	366000	338000	243700	780900	668700	543000	472100	631500	553700	631400	554800	522400	362500
Hex(7)HexNAc(2) O43242@199	2991000	2697000	3297000	2788000	2871000	2840000	3165000	3123000	3149000	3001000	2980000	3295000	2914000	3489000	3293000	3289000	3453000	3242000	5351000	4714000	4365000	4748000	3488000	3514000	3822000	3943000	3352000	3045000	4071000	3172000
Hex(5)HexNAc(4)NeuAc(2) O43345@64	468100	540800		401800	319700	463100	405600	290300				550800	466300		570000		365800	512400	495900	363100	550100	521200	419700	370300	606200	397900	433900	495000	477900	480400
Hex(6)HexNAc(5)NeuAc(1) O43423@85	836700	464200		889900	74540	459900	481400		578600	25160	180600	62570	337400	95150		84490	155400	210500	166900	40190	1334000	1349000	74460	1559000	116200	948700	186200	760800	205300	481400
Hex(5)HexNAc(5)Fuc(1) O43451@262	380800	270400	471400	246100	338400	332600	477200	473500	369800	159600	399100	415000		426100	320100	335000		416500	457100	413100	378600	302600	348300	265800	552700	527800	382100	417900		797100
Hex(6)HexNAc(3)NeuAc(2)Fuc(1) O60237@449	781400	1012000	822400	1187000	540900	684300	630600	465600	515100	573600	454600	787300	872800	882900	837600	866400	724400	1003000	685300	472900	642800	561800	353900	800200	375700	311900	563200	417700	524900	550300
Hex(5)HexNAc(4)NeuAc(3) O60282@620	4696000	3628000	3321000	3429000	1180000	1837000	2456000		2961000	3376000	3495000	1827000	6563000	1869000	1565000	2661000	406200		3581000	1520000	2568000	1449000		4549000			2806000		2910000	1207000
Hex(5)HexNAc(4)NeuAc(1)Fuc(2) O60671@47	13980000	13740000	13980000	13040000	12880000	13230000	12580000	12810000	12120000	12360000	12320000	12220000	11890000	11470000	11590000	11220000	8293000	9490000	10180000	8837000	13640000	15670000	11560000	11840000	12440000	12460000	11620000	10030000	10470000	10080000
Hex(6)HexNAc(3)NeuAc(2)Fuc(1) O75113@170	16750000	17590000	16690000	16970000	18220000	17220000	17560000	16750000	17340000	17390000	18980000	17890000		17130000	16830000	15830000	36240000	31020000	35780000	27000000	29130000	25940000	24500000	25960000	23360000	25240000	24090000	21150000	30930000	29350000
Hex(8)HexNAc(5)Fuc(1) O75113@170	781600	2277000	2885000	2426000	2512000	2536000	1504000	2061000	1369000	1685000	2458000	2988000	2250000	2616000	2349000	1990000	3255000	4866000	5681000	2542000	1583000	1581000	4405000	4319000	1890000	1687000	4328000	4233000	7346000	4476000
Hex(5)HexNAc(4)NeuAc(2) O75150@952	8734000	8354000		7777000	7785000	7877000	7651000	6739000	7850000	8846000	7857000	7525000	7326000	7579000	7506000	7635000	5086000	6446000	5814000	6073000	7374000	7473000	7107000	7535000	7748000	7361000	6714000	5808000	6402000	5337000
Hex(5)HexNAc(4)NeuAc(2) O75380@12	3625000	3978000	3540000	3577000	4302000	4224000	3989000	3540800	3237000	4353000	3855700	3490000	14975000	3729000	3644000	17427300	1625500	2526300	2455600	1874500		3294000	2356000	2542000	3133400	2665600	3091100	2917700	2749900	2121000
Hex(5)HexNAc(4)Fuc(3) O75636@189	4086000	1021000	438700	3702000	1379000	1256000	1296000	1192000	3287000	914200	1527000	1596000	1462000	1316000	1263000	1455000	1159000	1856000	2831000	2476000	620100	4166000	1414000	859200	1458000	1308000	1505000	1574000	2956000	1421000
Hex(5)HexNAc(4)NeuAc(1)Fuc(1) O75636@189	4725500	4484800	4545800	4466000	4290900	4387600	3944600	4117300	4973000	5307000	4403200	4354100	4353100	3997400	4356300	4108000	3421900	3502100	4109500	3663700	3676000	4972100	3523700	3721600	3613800	3384400	2961900	3127000	3753700	2998200
Hex(5)HexNAc(4)NeuAc(2)Fuc(1) O75636@189	4161000	3739000	3708000	3577000	3367000	3347000	7795500	2881000	3936000	3570000	3431000	3039000	3337000	3162000	3125000	3245000	2842000	2928000	3293000	3108000	4089000	3680000	3116000	3524000	8839600	3506000	2972000	2638000	3552000	2716000
Hex(5)HexNAc(4)NeuAc(2) O75879@311	5366000	7326000	6201000	6761000	7433000	7184000	6610000	6558000	7071000	7112000	7736000	7238000	7355000	7104000	6756000	6915000	10909000	10611000	7530000	5122000	6309000	5582000	6878000	6922000	5206000	5372000	7218000	6629000	7009000	8453000
Hex(3)HexNAc(7)Fuc(3) O75882@1035	6671000	6386000	6328000	5918000	4870000	4957000	4406000	4364000	5753000		4501000	4428000	4436000	4224000	4536000	4625000	2932000	4392000	3921000	3236000	5631000	6194000	4756000	5199000	4636000	4864000	4789000	4167000	4998000	3647000
Hex(5)HexNAc(4)Fuc(3) O75882@1035		5173000	4715000	4526000	7263000	5164000	7289000	7776000		5111000	7212000	7442000	6155000	6708000	7155000	5919000	4879000	7826000	1247000	3708000			4610000		5930000	6079000	5677000	6392000		7249000
Hex(5)HexNAc(4)NeuAc(1) O75882@1035	3535000	2999000	3268000			2933000	3045000	2776000				2561000		2424000					3005000		3544000	4426000	3454000			3356000		2533000
Hex(5)HexNAc(4)NeuAc(1)Fuc(1) O75882@1035	8315000	8121000	7407000	7780000	7382000	7313000	7403000	6931000	6590000	8005000	7691000	7502000	7142000	7089000	7298000	7308000	5790000	7251000	7517000	6917000	7620000	8561000	6851000	6929000	6488000		6968000	6131000	7917000	6238000
Hex(5)HexNAc(4)NeuAc(1)Fuc(3) O75882@1035	3818000	2798000	4342000	4219000	5218000	2006000	4393000	4595000	4059000	2454000	8048000		4506000	4869000	4819000		4957000	4807000	6098000		4456000	4799000	4594000	3755000	5299000	5362000	2333000	7661000	4364000
Hex(7)HexNAc(6) O75882@1035	2814000	6201000	6472500	8323000		8580000	8801000	7335000		5901500	9164000	4299000	8475000	9039000	8744000	8799000	5972000	8437000	8144000	4401000	6956500	5789000	9386000	4858000	5780000	5974000	9624000	8508000	4151500	6739000
Hex(5)HexNAc(4)NeuAc(1) O75882@1035;O75882@1043		2999000	3288000			2933000	3067000	2776000				2561000		2424000					3005000		3544000	4426000	3493000	2684000		3453000		2546000
Hex(5)HexNAc(4)NeuAc(1)Fuc(2) O75882@1035;O75882@1043	4222000	11060000	7734700	32360	5711000	5441200	4615000	3908000		10286850	445200	10364500	4619300		9201000	4394260	4163000	5012000	59520	9030000	10750700	174500	7048310	9905300	6321100	6195900	4747800	119700	10577460	5314500
Hex(3)HexNAc(7)Fuc(2) O75882@1043	4207000	3795000					3103000	3124000		4048000	4060000	3013000	3457000			2617000		666800	5408000									3028000		3710000
Hex(5)HexNAc(4)Fuc(2) O75882@1043	82170		51230				61850							40620						61540	95630	184800	55620
Hex(5)HexNAc(4)Fuc(4) O75882@1043	124300					78840						244400								144400	123600	52000	71330	82630	82980	100200	105500		97460	111400
Hex(5)HexNAc(4)Fuc(5) O75882@1043	3316000	3163000	3734000	3284000	3600000	3256000	3410000	4376000	3291000	2700000	3717000		3051000	2524000	4018000	2319000	2965000	2320000	2807000	2382000	4290000	4390000	3495000	2899000	3874000	4311000	3900000	2832000	3134000	4246000
Hex(5)HexNAc(4)NeuAc(1) O75882@1043		3017000	3288000	2785000	3026000	3032000	3067000	2840000	2678000	2612000	2390000	2561000	2305000	2424000	2170000	2589000	1782000	2242000	3005000	2479000	3654000	4582000	3535000		3208000	3312000	3060000	2546000	2673000	2311000
Hex(5)HexNAc(4)NeuAc(1)+290.10 O75882@1043	5099000	6135410	5172300	32360	5500000	5115200	4605000			36850	5266800	492500	4564300	474900	5191200	4741800	260700	5238400	5579000	6078400	6302700	7643500	6153500	5261000	8152100	7171900	5831800	3990000		149500
Hex(5)HexNAc(4)NeuAc(1)+290.11 O75882@1043	122700		348300	32360		212200					483800	492500	347300	474900	479200	401800	260700	381400	59520		150700	174500	97500	136300	126100	112900	133800	59680		149500
Hex(5)HexNAc(4)NeuAc(1)+290.12 O75882@1043		31410	196900	32360		212200			630000	36850	462300	492500	347300		479200	401800	260700	437900		144400	150700	174500	97500	136300	126100	112900	133800			149500
Hex(5)HexNAc(4)NeuAc(1)Fuc(1) O75882@1043	8315000	8121000	7407000	7780000		7313000	7403000	6931000	6590000	8005000	7691000	7502000	7142000	7089000	7298000	7308000	5790000	7251000	7517000	6917000	7620000	8561000	7153000	6929000		6646000	6968000	6131000	7917000	6238000
Hex(5)HexNAc(4)NeuAc(1)Fuc(2) O75882@1043	5759100	6604110	5910600	4612360	5711000	6003400	5688000	5478400	4320300	5761050	5182200	11029700	9905900	8432000	4149000	9227260	4747600	8710400	5861100	7328700	9180700	7977500	7772710	7493400	8288600	8327300	404700	5776900	7391560	5977700
Hex(5)HexNAc(4)NeuAc(1)Fuc(3) O75882@1043	4730000	4911000	4342000	4219000	5218000				4059000	2454000	8048000	7463000	4506000		4819000	4583000	4957000	4807000	6098000	3162000		4799000		3755000		5362000		7661000	4364000	4433000
Hex(5)HexNAc(4)NeuAc(2) O75882@1043	4700700	6109410	5227300	4150360	4197000	4285200	3725000	3917000	5775600	3830850	5443100	4125500	3993300	4803000	4370000	4023260	3495700	4047505	6046520	6589400	6571700	6675500	5317500	6906300	6263100	6311900	5637800	4294700	5488460	4199500
Hex(7)HexNAc(6) O75882@1043	3059000	6201000	5032000	8323000	5782000	8580000	8774000	7335000		2604000	9164000		8475000	9039000	8744000	8799000	5972000	8437000	8144000	4401000	5529000		9386000	4858000	6849000		9624000	8508000		6908000
Hex(3)HexNAc(4)NeuAc(2) O75882@1054	7913000	8595000	7671000	7698000	7902000	7357000	7183000	6452000	8019000	9493000	8755000	8008000	8035000	6912000	7391000	7237000	5102000	5378000	3906000	3473000	2418000	5224000	4409000	3808000	3429000	3556000	2613000	2501000	5905000	2002000
Hex(4)HexNAc(2)+163.04 O75882@1054	1181000	1052000	992500	1095000	1059000	1040000	999100	746700	1029000	1061000	1010000	945900	968900	886900	930800	891100	668000	779600	962100	934600	1089000	1388000	931000	993200	985200	941300	951500	813500	935300	765400
Hex(4)HexNAc(2)+163.05 O75882@1054	5018000	5030000	4869500	3699000	4866000	4660000	4421500	4084900	5125000	5203000	5062700	4814900	4916400	4809900	4573800	4570100	3547000	4149600	4793100	4354700	4895000	3990000	4385200	4623200	5002200	4511300	4812500	3954500	5021300	3585400
Hex(4)HexNAc(2)+163.06 O75882@1054	5130500	3623000	4885000	4780000	4792000	4663000	4474200	4192700	5257000	5164000	5120400	4911700	4953500	4552400	4685600	4623200	3603000	4153100	4792100	4610500	4952000	5605000	4386000	4654700	4398200	4457600	4795200	3931000	927900	3772600
Hex(4)HexNAc(2)+163.07 O75882@1054	3987500	3978000	3877000	3757000	3832000	3676000	3524000	3374500	4216000	4134000	3971000	4255000	3950000	3923000	3643000	3708500	2879000	3370000	4627200	3669500	3587000	4102000	3380000	3545000	4017000	3751500	3373000	3270500	4076000	2984000
Hex(4)HexNAc(2)+163.08 O75882@1054	3979000	3974000	3877000	3757000	3832000	1041000	3475000	4114100	4226000	4093000	4083000	4545900	963500	3923000	3643000	4474200	722800	3377000	3814000	3663000	4231000	4102000	3463000	3630000	4017000	3570000	3861000	3142000	4086000	2821000
Hex(4)HexNAc(3)Fuc(1)+256.00 O75882@1054	1079000	867700	997800	758600	1058000	855700	1158000	943300	1255000	883800	630500	1171000	860100	992300	955800	866100	701600	694700	961000	670800	1170000	1043000	1064000	844500	961600	1044000	1093000	762600	762900	612800
Hex(4)HexNAc(3)NeuAc(1)+163.05 O75882@1054	828300	839900	732000	717700	738400	646200	703600	594900	892800	763200	788300	755300	668800	670400	613700	660500	434600	644800	831900	634700	855600	685300	767100	874700	807400	658600	660600	503800	720200	522800
Hex(4)HexNAc(3)NeuAc(1)+163.06 O75882@1054	871000	839900	747300	717700	738400	693500	727200	594900	892800	817700	681800	755300	668800	682600	615000	642300	572200	578100	831900	656900	855600	771900	815000	899200	807400	706200	667800	561600	760300	607000
Hex(4)HexNAc(3)NeuAc(1)+163.07 O75882@1054	754300	862600	718400	737100	772150	571200	681600	576300	892800	833250	681800	772100	668950	684100	649150	693650	588600	644800	831900	626200	895450	786050	614200	901100	668100	593600	622300	488600	758300	494600
Hex(4)HexNAc(3)NeuAc(1)+163.08 O75882@1054	775800	862600	725200	737100	772150	649150	688700	587850	894450	833250	681800	763700	672300	643100	649150	686500	580400	644800	831900	665250	895450	685300	690650	850200	618500	603150	619500	503800	741400	500300
Hex(4)HexNAc(3)NeuAc(1)+163.09 O75882@1054	842900	891500	718400	756500	758100	585700	681600	509700	892800	768400	681800	772100	675800	684100	635300	680500	588600	644800	831900	634700	855600	685300	767100	903000	668100	586800	584000	503800	758300	493100
Hex(4)HexNAc(4)NeuAc(1) O75882@1054	3089000	2913000	2754000	2589000	2210000	2271000	2569000		3393000	2347000	2849000	2801000	2480000	2851000	3086000	2372000	1819000	2375000	1906000	1198000	4549000	4733000		2381000				2191000	2212000	882400
Hex(4)HexNAc(4)NeuAc(1)+161.09 O75882@1054	827900	713600	875900	695600	913300	664000	841700	697800	500200	853800	831100	751900	781700	503000	823700	515100	679800	792200	511900	924400	897800	600400	744600	578700	701200	571100	623100	596300	715900	525600
Hex(5)HexNAc(2) O75882@1054	2093000	2915000	1899000	2794900	1804000	5132000	2524200	1604000	2110000	3017000	2601200	1807000	1770000	1835000	1680000	1847000	982900	4722300	1391000	1330000	2461700	2947000	2104300	2265200	1420000	1284000	1882300	1687000	5094000	4424100
Hex(5)HexNAc(2)+163.04 O75882@1054	1356000	1156000	1170000	1063000	1181000	1128000	1165000	1107000	1366000	1385000	1367000	1306000	1322000	1239000	1199000	1283000	962500	1099000	1338000	1338000	1096000	1250000	1166000	1184000	1127000	1162000	1123000	1078000	1422000	946100
Hex(5)HexNAc(2)+163.05 O75882@1054	1201000	1128000	1141000	1179000	1251000	1103000	1019000	1107000	1427000	1543000	1367000	1306000	1290000	1149000	1236000	1283000	931600	1099000	1338000	1338000	1401800	316100	1171000	1423700	1369800	1244000	997000	1074000	1439000	946100
Hex(5)HexNAc(2)+163.06 O75882@1054	1356000	1156000	1170000	1181000	1150000	1128000	1165000	972000	1427000	1543000	1367000	1306000	1322000	1241000	1395000	1283000	962500	1099000	1200000	1581600	1096000	1250000	1316000	1178000	1127000	1097000	1123000	930400	1439000	972500
Hex(5)HexNAc(2)+163.07 O75882@1054	1335000	1156000	1214500	1180000	1255000	1186500	1165000	1107000	1430000	1528500	1378000	1324500	1322000	1266000	1360000	1283000	969100	1078000	1323500	1371500	1130000	1332000	1164500	1181000	1190500	1253000	1112000	1076000	1487500	801100
Hex(5)HexNAc(3) O75882@1054	174000	121000		293300	351900	363700	389800	392300		197800	172100	234900	225200	373800	256300	234300	156000	276700	225600	322600	267400	496900	273000	283300	322400	251000	272400	219100
Hex(5)HexNAc(3)Fuc(2) O75882@1054	818000	724500	510600	574900	739200	573300	657500	732800	797400	843100	659000	777300	629800	693400	668400	697400	605100	626700	661300	565400	676000	714200	578200	840100	651100	575700	584000	697200	717900	626700
Hex(5)HexNAc(3)NeuAc(1) O75882@1054	387000	386500	419000	392200	387800	377300	368700	374300	400300	309600	328300	324500	342800	377300	906200	375000	215100	219000	246600	184700	258000	289400	198700	199300	209500	248500	137800	144500	241500	149300
Hex(5)HexNAc(3)NeuAc(1)+163.06 O75882@1054	943500	834900	947200	866600	793250	932600	653200	778900	958100	882300	928400	749800	824400	822700	1057000	772950	659200	689400	744600	934050	1115000	1105000	891700	1038000	1045000	994500	1037000	820100	855800	758800
Hex(5)HexNAc(3)NeuAc(1)+163.07 O75882@1054	1036000	864000	951500	890100	769700	952300	670950	782250	1193000	855900	956600	777000	801500	832700	953050	681200	669500	662700	761800	804300	1115000	1105000	902200	1038000	1076000	810600	1037000	823150	837800	825100
Hex(5)HexNAc(3)NeuAc(1)+163.08 O75882@1054	1051000	864000	976300	959400	870600	970400	711300	795400	1154000	959400	956600	777000	824400	835700	792600	881100	687700	689400	761800	922400	1115000	1105000	902200	1038000	1133000	986100	1037000	826200	855800	832800
Hex(5)HexNAc(3)NeuAc(1)+163.09 O75882@1054	994100	864000	891400	893900	815200	970400	672600	817900	1235000	959400	956600	777000	813000	775000	1108000	881100	687700	859000	1102000	945700	1115000	1112000	894900	1026000	1052000	986100	1037000	769900	851400	759800
Hex(5)HexNAc(3)NeuAc(1)+202.09 O75882@1054	750800	660800	675400	615200	612100	621800	575700	408300	850700	644600	496800	702700	514600	520800	633800	503200	572400	419800	675100	591000	794400	562700	549800	493300	520600	475100	547300	377800	514100	470600
Hex(5)HexNAc(4)NeuAc(1) O75882@1054	750100	547100	626500	667200	512200	447300	500900	390300	705500	530900	489600	644700	496300	450600	603200	446500	496000	365800	608600	512600	727000	522200	538400	398500	435400	427100	466100	309000	443900	471800
Hex(6)HexNAc(2) O75882@1054	849200	863500	628700	634900	674600	610700	610700	528400	584800	544700	627500	586300	849900	712800	506900	604000	349700	456300	777700	368100	667000	578100	333300	433400	711700	374100	531900	408600	435000	369300
Hex(6)HexNAc(3) O75882@1054	328400	435700	330400	288100	280900	318700	291200	859900	450100	304600	242300	432200	223800	313700	340400	205200	192300	307900	341600	195200	339600	365200	241900	289700	773700	255500	245200	146800	295300	354800
Hex(6)HexNAc(3)NeuAc(1) O75882@1054	434900	368800	416000	407600	465400	363800	409300	351500	378000	428500	334900	366000	400600	362900	379000	264300	186100	284200	330300	323600	954800	475700	313200	322400	1264800	324700	1047500	186400	249300	280400
Hex(7)HexNAc(2) O75882@1054	803950	752450	4410500	713400	4840000	645000	742900	675900	4039000	4680000	4645000	169300	4293000	4419000	4319000	8729000	3532000	6689500	4057000	3994000	4357000	4268000	748300	731400	685600	669600	4104000	545000	4172000	3844000
Hex(5)HexNAc(4)Fuc(2) O75882@1073	704400	606300	551950	167800	560450	522950	630650	452350	515050	150900	507500	524150	400750	480550	492200	103400	223940	359295	77440	423255	141200	568300	239400	109600	143000	537750	160900	376450	490630	109900
Hex(5)HexNAc(4)NeuAc(1) O75882@1073	471800	384700	377600	325700	301000	432700	276300	226800	451900	302900	573200	259100	281900	585500	269600	273200	305200	304000	460300	313200	707800	647000	337700	404200	262500	398600	246100	366500	582100	190350
Hex(5)HexNAc(4)NeuAc(1)Fuc(3) O75882@1073	3942000	3897000	3827000	3644000	3781000	3491000	3407000	3071000	3814000	3996000	3500000	3292000	3350000	3270000	3369000	3266000	2131000	2381000	1962000	1466000	1878000	1695000	1979000	2007000	1778000	1478000	2315000	1591000	2124000	1632000
Hex(5)HexNAc(4)NeuAc(2) O75882@1073	1767850	1724900	1882700	1693500	1689300	1810200	1639500	1559500	1333600	1333200	1377200	1178400	1201100	1278000	1270000	1288600	866100	1005800	1172600	1078400	1717100	1377100	1384400	1008400	1585700	1461000	1221400	1071300	1015400	1183800
Hex(5)HexNAc(4)NeuAc(2)Fuc(1) O75882@1073	3928000	3849000	3817000	3409000	2365000	3541000	717700	600800	3992000	4138000	2681000		2254000	1212000			1549000	409500	1844000	1417000	1956000	1905000	1997000	2111000	2025000	1478000	2453000	588600	2045000	561000
Hex(7)HexNAc(3) O75882@1073	1621000	1744000	1873000	1761000	1679000	1682000	1626000	1573000	1739000	1889000	1786000	1630000	1716000	1694000	1735000	1678000	1147000	1701000	970100	944200	1523000	1617000	1401000	1427000	1466000	1495000	1399000	1335000	1369000	1091000
Hex(5)HexNAc(4)NeuAc(2) O75882@1082	798700	635700	769300	642400	632500	721600	582300	679400	713100	686300	797800	615500	544800	716300	547500	650100	529300	508800	699700	642600	724100	564600	622000	740500	669500	606100	539100	483500	703800	575300
Hex(5)HexNAc(4)NeuAc(2) O75882@1198	630200	729800	718800	671400	742400	790200	680500	458200	910800	918600	789500	626100	666500	688900	704800	642700	502000	799800	1116100	972900	1153600	1211600	855900	914700	1176400	919200	936800	813400	1098200	740500
Hex(5)HexNAc(4)NeuAc(2) O75882@264	405600	455100	353500				331200	363700	910600												476500	414300					488400	433600
Hex(5)HexNAc(4)NeuAc(2) O75882@264;O75882@276	405600	455100	353500				331200		910600												476500	414300				415300	488400	433600
Hex(6)HexNAc(5)NeuAc(3)Fuc(1) O75882@264;O75882@276	658600	804900	272600	729600	732200	290300	524700	167200	678100	136100	301700	447700	445000	685900	455600	141200	395300	849800	772300	209300	677100	559100	619400	252700	220200	303400	520900	157800	618000	250100
Hex(5)HexNAc(4)NeuAc(2) O75882@264;O75882@276;O75882@290	746500							691700												727200	906500	898400			541600	569000	476900	404200	821500	298100
Hex(5)HexNAc(4)NeuAc(1)Fuc(2) O75882@276	94630		77650		203100	48840		113400	126200	95060	111400	88150	70950	117500	109600	110600	41560	40650	79770	42050	202300	54020	123500	90240	71940	114800	53930	132200	93390	175000
Hex(5)HexNAc(4)NeuAc(2) O75882@276	617100	631100	431150	602400	548300	445040	447400	113400	1036800	599100	614500	528050	521750	590400	616500	533900	400560	496050	404470	336750	665600	468320	464700	583940	422840	114800	488400	555000	515800	437900
Hex(6)HexNAc(5)NeuAc(2)Fuc(2) O75882@276	684600	603600	530800	587700	399000	425600	276800	356600	595100	297600	428800	408800	536200	282000	391000	274300	548200	546000	804300	767300	881600	502000		635400	623700	841500	396500	377300	688500	476200
Hex(6)HexNAc(5)NeuAc(2)Fuc(3) O75882@276	380200	340500	377700	368200	460000	328000	295000	319500	418100	310900	338200	335500	410400	561500	354600	326500	217400	521200	240500	184800	379200	269700	322500	329300	359300	315200	305500	232500	270600	153200
Hex(6)HexNAc(5)NeuAc(3) O75882@276	410400	381400	408400	574200	388400	300500	233400	302900	355800	265800	414600	390300	242600	284600	343400	220600	438200	442600	655600	712400	806300	476600	454100	578200	532200	613300	355300	353000		423100
Hex(6)HexNAc(5)NeuAc(3)Fuc(1) O75882@276	658600	804900	596100	729600	820000	290300	524700	428900	764400	308200	301700	447700	129800	685900	455600	443400	664600	849800	414900	607900	677100	559100	619400	561000	493500	303400	520900	346100	618000	250100
Hex(6)HexNAc(5)NeuAc(3) O75882@276;O75882@290	410400	1739400	408400	2201200	2113400	1931500	1619400	1037200	1597800	1695800	1522600	1629300	1344600	1356600	1386400	1427600	438200	1258600	2328600	2590400	1857300	1567600	2095100	1621200	2233200	1464000	1701300	1598000	2538500	1566100
Hex(6)HexNAc(5)NeuAc(3)Fuc(1) O75882@290	279900	390000	272600	259300	203300		205900	167200	173100	136100		113800	129800	120900	193800	141200	211200	326600			342500	330400	319700	252700	220200	368000	203700	157800	345500	125600
Hex(5)HexNAc(4)NeuAc(2) O75882@300	2558700	2558400	2326400	2341100	2368600	2235900	2142100	2080200	2430400	2411300	2357400	2151100	2216500	2195000	2369700	2210100	1993500	2012800	2183900	2143500	2368100	2367700	1633700	1720300	1682000	2095800	2003000	1447900	2224100	1322600
Hex(5)HexNAc(4)NeuAc(2)Fuc(1) O75882@300	285800	303300	302800	290200	146700	176800	153100	114100	99840	219000				78860	88350	107900	17830	47520	52420	149200	242900	292100	140400	215200	163200	112400	151100	66490	72510	34430
Hex(6)HexNAc(5)NeuAc(3)Fuc(1) O75882@300	384400	344700	352500	317700	280400	264900	252000	245400	405000	304500	278100	254200	282400	345000	315800	307800	170600	224000	319100	327100	301100	304600	270600	267900	223700	251600	236000	191900	363600	147800
Hex(5)HexNAc(4)NeuAc(1)Fuc(2) O75882@325		82960		74140	2083000	57670	73710	53120									99390		987600	537300	325500	396700		225000	153000	350100	2046000	177200	233900	223500
Hex(7)HexNAc(2) O75882@362	298000	348800	507200	518900	246200	364500	309600	297700	483100	192700	370000	394600	360900	487300		272200	390200		530050	462300	434100	954400	282800	326200	459100	276900		271600		382150
Hex(5)HexNAc(3) O75882@383	1204000	1201000	1243000	1099000	1204000	1181000	1101000	1068000	1111000	1234000	1116000	1104000	1085000	1103000	1119000	1039000	1911000	1792000	2061000	2760000	1527000	2173000	1860000	2367000	2478000	1394000	1586000	2201000	2076000	2124000
Hex(5)HexNAc(3)NeuAc(2)+256.00 O75882@383	250000	217550	277500	193150	251400	197100	316000	271750	332800	197900	201200	249300	215200	204500	263500	220200	159400	238700	373400	285150	333550	401400	251200	275300	287200	334000	289700	248700	341000	247650
Hex(5)HexNAc(4)NeuAc(1)Fuc(3) O75882@383	694400	655000	494200	465300	726900	711800	614600	618300	849900	643500	632600	551600	574200	578900	565500	488400	405200	548200	669000	503900	639600	377200	484900	540600	495100	581100	537700	488300	747800	446600
Hex(5)HexNAc(4)NeuAc(2) O75882@383	8902000	9027000	9180000	8802000	8624000	8358000	8663100	7880000	8869000	8855000	8556000	8665100	8637000	8035000	8643000	8226000	7008000	8011000	9316000	8068000	10351000	10602000	8618000	9088000	9826000	8882000	8320000	7331000	8986000	7881000
Hex(5)HexNAc(4)NeuAc(2)Fuc(1) O75882@383	769200	813450	667400	700100	737700	777700	611100	519200	727700	760300	628300	609700	540650	631800	505400	567700	498800	592300	676500	644800	814500	573700	589400	706900	173100	692400	644650	562100	710500	473700
Hex(3)HexNAc(2) O75882@416	51950	37390	58630	42030	31260	23820	32170	39300	33380	35020	45870	35390	30900	43920	36500	38350	50180	34220	38300	29550	43750	38700	23230	38710	29280	29890	45200	23510	54730	12930
Hex(4)HexNAc(2) O75882@416	171700	182300	177200	189400	186900	174000	193900	175400	226500	245000	244000	198800	209200	219900	206500	243400	188600	179600	227500	211100	201000	195500	147000	199300	191000	174300	277700	172400	221200	141800
Hex(4)HexNAc(4)NeuAc(1) O75882@416	112850	127100	175200	119300	120900	119050	91760	88300	118600	158200	140500	111200	115000	117700	140300	109100	82960	95340	33800	34310	51480	53330	27490	41780	36640	28470	101600	41520	92340	39900
Hex(4)HexNAc(6)Fuc(1) O75882@416	4137000	4031000	4030000	3114000	3875000	3262000	3138000	3348000	3295000	3308000	3123000	2937000	2871000	2796000	2843000	2759000	2392000	2426000	2281000	2246000	3692000	4171000	3363000	2594000	3268000	3452000	3506000	2951000	2403000	2686000
Hex(5)HexNAc(2) O75882@416	3495000	3482000	3426000	3512000	3503000	3355000	3063000	3038000	3600000	3912000	3706000	3299000	3429000	3237000	3326000	3463000	2978000	3149000	3569000	2958000	3276000	3702000	2952000	3132000	3152000	2886000	4341000	2740000	3551000	2440700
Hex(5)HexNAc(3)NeuAc(1) O75882@416	153000	132100	152000	163400	180400	147400	173400	153500	149700	196000	210200	151500	198000	160400	172200	152300	156100	173400	194700	156600	168700	166300	129500	118000	152500	139100	135600	119900	180500	101200
Hex(5)HexNAc(5)Fuc(1) O75882@416	2330000	1582000	2365000	1496000	1356000	2040000	1278000	1369000	1524000	1681000	1317000	1384000	1635000	1120000	1087000	1349000	815600	1190000	526100	522800	807700	1544000	985100	640500	864500	943100	1221000	1068000	726500	756900
Hex(5)HexNAc(5)NeuAc(1)Fuc(1) O75882@416	29900000	32100000	30250000	26970000	27430000	26610000	25120000	23610000	29530000	27450000	25070000	24640000	24310000	24620000	23770000	24190000	19040000	22660000	19250000	17250000	24270000	29630000	22520000	24550000	21360000	23090000	22290000	19060000	20680000	17660000
Hex(5)HexNAc(5)NeuAc(2)Fuc(1) O75882@416	37640000	38105000	38450000	36635000	35770000	27743030	34270000	32430000	39145000	40500000	38640000	34870000	36220000	36150000	35690000	34970000	28720000	33800000	29280000	27260000	36095000	35135000	32005000	34040000	33390000	33735000	33820000	27220000	32210000	26245000
Hex(5)HexNAc(6)Fuc(1) O75882@416	6372000	6309000	6167000	5089000	5830000	5731000	5130000	5019000	4765000	4853000	4350000	4519000	4106000	4066000	4085000	3636000	2836000	3505000	2724000	2444000	4166000	6096000	3962000	3176000	3753000	4873000	4706000	3533000	3208000	3083500
Hex(5)HexNAc(6)NeuAc(1)Fuc(1) O75882@416	40130000	41240000	40380000	37370000	37940000	36940000	35390000	34360000	40630000	40790000	39490000	36990000	36220000	37330000	37170000	36790000	28180000	32740000	29540000	28060000	34440000	39090000	32270000	34700000	32970000	34100000	32440000	26280000	32500000	26560000
Hex(5)HexNAc(6)NeuAc(2)Fuc(1) O75882@416	15650000	15910000	15110000	15550000	15720000	15690000	14270000	14730000	16450000	17070000	16230000	15370000	15030000	15720000	15910000	15230000	12330000	14850000	13060000	11650000	14180000	14700000	13720000	14580000	14110000	14070000	13460000	11190000	14510000	11250000
Hex(6)HexNAc(2) O75882@416	2117300	2063100	2320000	2086900	2285900	2024000	1911000	1729100	2249400	2424400	2151100	2147000	1997800	2018100	2041000	2038700	1795700	2077300	2211000	1832750	1945500	2179500	1738400	1974600	2316300	1827700	2838100	1707000	2135600	1521200
Hex(6)HexNAc(3) O75882@416	215700	226700	236200	257700	250700	220100	225900	212200	243700	294800	235600	224100	255100	245300	258200	235200	194900	232000	198800	192300	176400	203700	163200	257100	174800	170000	270700	163000	217300	149500
Hex(6)HexNAc(3)NeuAc(1) O75882@416	1148000	1167000	1095000	1020000	1149000	1055000	1180000	943100	1140000	1079000	1060000	2421000	984800	1020000	1078000	996400	954600	905000	1056000	1035000	1103000	1206000	1085000	976200	1033000	935800	907000	858100	1021000	784400
Hex(7)HexNAc(2) O75882@416	1245000	1299100	1228400	1306000	1331400	1443800	1317200	1446300	1341100	1372900	1450400	1483100	1467100	1668400	1634500	1598000	1869900	1759500	1510900	1144300	1141500	1296000	1456800	1155200	1703500	1380100	1783700	1377700	1271500	1866700
Hex(7)HexNAc(4)NeuAc(1) O75882@416	18800		5198	8973					12390										78350			36090
Hex(8)HexNAc(2) O75882@416	1381100	1447100	1339000	1415600	1462100	1400800	1168400	1377000	1453200	1467500	1532800	1426900	1397700	1387600	1561900	1512700	1614500	1684800	1367700	1204300	1414200	1501800	1849300	1294000	1730000	1144800	2023400	1305850	1419900	1741100
Hex(9)HexNAc(2) O75882@416	732400	742800	713800	690900	729100	700200	678000	621000	780100	874200	790600	712900	683300	644200	780900	698700	834300	840600	749800	633000	834100	932500	858900	635900	964500	579200	847300	534000	750800	797600
HexNAc(2) O75882@416	12850		13120	8406		11810		4095	3446	6902	7385		5725		2949		5009	4322	5441	2215		8089	2091	11960			4463
Hex(4)HexNAc(3)NeuAc(1) O75882@428	1373000	10100000	6973000	5861000	6264000	1327000	5236000	5251000	8243000	9504000	7349000	5932000	7138000	5142000	4004000	5130000	6443000	1306000	7363000	7357000	1708000	26690000	8635000	7796000	8903000	5526000	6370000	6635000	8057000	4025000
Hex(4)HexNAc(4)NeuAc(1) O75882@428		75930	83410	156000	97460	44660	23870		83360	62830	78500	58810	73870	124600	98770	139000			156800	130600	112900	152200		21390	125600	124900	31370	128200	126200	125300
Hex(5)HexNAc(3) O75882@428	1162000	1052000	994590	997140	992000	1086814	973600	1043000	1085000	1084950	1131150	944000	912100	955100	1007000	968950	856800	864700	1092150	992010	1111060	1461300	948990	1029660	1044450	1002180	940510	776060	1133080	814410
Hex(5)HexNAc(3)NeuAc(1) O75882@428	2175000	2304000	2142000	2208000	2001000	2021000	2147000	2003000	2323000	2481000	2204000	2101000	1972000	2486000	2071000	2052000	2097000	1816000	2636000	2456000	2856000	3056000	2201000	2372000	2325000	2374000	2169000	1843000	2668000	1883000
Hex(5)HexNAc(4)Fuc(4) O75882@428		193700	200700	315900				4836000		188800					646500								3365000		274400	1846000	149400	3078000		4306000
Hex(5)HexNAc(4)NeuAc(1) O75882@428	261200	317300	273300	227300	376300	272400	238400	241800	261000	334200	307900	283500	353100	228100		249300	225300	266700	296000	281500	310100	242400	205700	274400	256600	264000	280600	236700	276100	181200
Hex(6)HexNAc(2) O75882@428	2481800	2476700	2571900	2434600	2318500	2416600	2208800	2065300	2591800	2530400	2497900	2298200	2378100	2299100	2261400	2208200	2109390	2143500	2703800	2429200	2715400	3014800	2129900	2258300	2377800	2320000	2282800	2027900	2478900	1914500
Hex(6)HexNAc(3) O75882@428	5332000	5209000	5163000	4628000	4937000	5080000	4460000	4166000	5136000	5277000	5067000	4635000	4893000	4989000	5032000	5140000	4160100	4400000	5453000	4787000	5372000	6154000	4648000	4633000	5032000	5001000	4510000	4099000	5261000	3907000
Hex(6)HexNAc(3)NeuAc(1) O75882@428	5592500	5249470	5841100	5014000	5139600	5099400	4421000	3319000	7173000	6714300	5514200	5078600	5206600	4892400	5234400	5428000	5483900	3647300	7368300	6221600	6701800	8173000	5005100	5980300	5658600	5319700	5248800	4215500	7588000	3095720
Hex(6)HexNAc(6)NeuAc(2) O75882@428					1068000		512800	540100			316700	394500	349800	450200	353900		249600	294500		176200	69960					124800		593100	878400	263600
Hex(7)HexNAc(2) O75882@428	3203200	2927300	2471000	2136000	2849900	2278000	3111000	2764200	2562600	2644400	2259300	2544000	2232700	2339200	2508600	2332200	1962300	2234100	2796800	2390600	3626900	3716200	2707100	2576600	3576600	3491100	2409300	3633000	2557000	2536900
Hex(7)HexNAc(5)NeuAc(1) O75882@428	4374000	6321000	5101000	5188000	2577000	2500000	2275000	4842000	4452000	5986000	5085000	5186000	5205000	4969000	5150000	4969000	4519000	5564000	4485000	5628000	3198000	5099000	1297000	3792000	1541000	1516000	2580000	3171000	3482000	1033000
Hex(5)HexNAc(2)+163.06 O75882@575	320800	354800	409800	312600	390350	291300	288100	269900	197900	262700	324000	135600	268300	176900	188400	191100	163200	281200	295000	345200	465700	348600	442200	485100	339450	401200	323600	292600	358900	255700
Hex(6)HexNAc(2) O75882@575	324900	309800	392000	298200	242000	210400	268900	299700	194300	283500	292600	235700	326200	164300	183400	219000	178300	255900	326000		413500	400500	415100	344400	317400	410200	330500	258700	293700	195800
Hex(7)HexNAc(2) O75882@575	904500	999100	1076000	921700	807600	712700	548100	612600	816900	1082000	812300	609000	854700	706500	591700	749600	650300	722500	776900	800400	839500	1206000	970700	854700	931200	935500	684600	624800	832200	701100
Hex(8)HexNAc(2) O75882@575	1316000	1380000	1636000	1392000	1460000	1258000	1070000	1119000	1136000	1715000	1169000	1078000	1430000	1076000	1138000	984800	895500	1147000	1072000	1168000	1499000	1953000	1475000	1588000	1545000	1795000	1012000	1157000	1358000	1109000
Hex(9)HexNAc(2) O75882@575	1386000	1755000	1354000	1248000	1428000	1029000	1137000	1077000	993500	1366000	1162000	910300	1155000	832300	840100	833500	974300	1136000	1055000	1240000	1615000	1694000	1378000	1407000	1601000	1530000	1139000	1095000	1243000	936800
Hex(5)HexNAc(4)NeuAc(2) O75882@623	424300	516500	644300	464700	550300	396600	385600	420500	474200	594800	529500	446900	502300	432300	372000	323600	642700	563500	1162000	1520000	963600	1160000	1040000	868500	934400	876000	727300	619500	1057000	667100
Hex(6)HexNAc(5)NeuAc(1)Fuc(1) O75882@623	2564000	2065000	2447000	2258000	1749000	2002000	1464000	823600	2552000	2222000	1354000	1386000		1165000		1352000	445800	761800	1927000	1156000	2275000	2089000	1557000	1848000	1351000	1206000	2612000	1342000	1308000	773400
Hex(3)HexNAc(7)Fuc(2) O75882@731	13844000	14086000	12648000	12359000	12340000	11938000	11495000	9990000	13147000	13878000	12705000	12652000	12925000	11078000	10937000	11007000	6750000	9049000	4478000	3247000	4417000	10992000	6262000	5711000	4898000	5124000	5562000	5643000	6647000	3986000
Hex(4)HexNAc(3)NeuAc(1) O75882@731	370100	390500	394400	232600	193200	239600	95190	98100	363900				107400	145700	168000		86890	145300	128000	130700	152800	249500	236500	160200	213200	204500	209600	184600	195500	55290
Hex(4)HexNAc(4)NeuAc(1)+162.10 O75882@731	332800	502300	375700	397300	530000	491100	658300	615300	252400	675100	489800	619600	541400	575300	552800	400400	280800	330800	339700	185400	130100	685600	336400	195800	210900	353400	255400	300900	341300	244800
Hex(4)HexNAc(4)NeuAc(1)+162.11 O75882@731	1522900	1029250	845500	873850	1062200	940000	1064200	935400	771650	1049400	806650	878000	901400	904350	725750	702700	571600	523200	520050	383850	386110	1194050	546950	455700	473900	602250	519000	502150	504800	416100
Hex(4)HexNAc(4)NeuAc(2)+214.97 O75882@731	780800	472100	567000	567000	510700	451800	658800	455900	664700	475300	331900	573900	385800	434000	462100	387500	290200	423600	605300	399200	861100	686200	736900	662800	616500	487900	499600	450300	498100	391900
Hex(4)HexNAc(4)NeuAc(2)+215.99 O75882@731	495000	303600	331400	245600	223000	342300	339700	264600	382600	240200	185500	213700	189400	218900	223600	235000	191100	252900	256600	160500	505500	364200	262800	357800	375100	327700	393600	193100	223400	164700
Hex(5)HexNAc(3)NeuAc(1)+203.13 O75882@731	296800	466900	354700	379100	500800	473500	610500	615300	244000	611900	423500	549600	527100	574200	525600	374100	280800	330800	302100	155500	84730	685600	330500	207000	193800	342200	230100	300900	315800	244800
Hex(5)HexNAc(3)NeuAc(2)+225.07 O75882@731	341200	260400	243600	338800	331500	408800		331300	285300	376900	353300	378400	301700	316300	307600		295700	325300	370500	308300	402200	301600	253800	271900	331300	245900	334900	249900	319800	287500
Hex(5)HexNAc(3)NeuAc(2)+255.99 O75882@731	454950	271350	308450	348500	261150	241800	360200	250800	406200	273000	187400	250700	188050	246150	218300	232750	113200	280250	294900	164600	414700	431400	208800	189000	363550	241200	425400	234750	271800	142200
Hex(5)HexNAc(3)NeuAc(2)+256.00 O75882@731	771900	472100	567000	567000	488700	463000	644600	455900	664700	475300	331900	573900	384400	434000	461900	403900	370800	423600	605300	435600	874200	686200	460400	662800	585900	397500	651600	450300	498100	497300
Hex(5)HexNAc(3)NeuAc(2)+257.00 O75882@731	294300	183600	215400	201000	228400	190100	258200	169200	293200	211100	132100	336000	177500	164900	210600	138100	225300	164500	343000	274200	341000	247900	220400	225800	191400	220000	208600	215000	218000	229300
Hex(5)HexNAc(4)Fuc(2) O75882@731	611100	632700	563000	539500	568400	571700	540800	438700	481800	497100	489300	534200	504100	374800	488200	412300	292300	291700	310600	229100	279500	627200	331600	318000	274500	291700	352900	272600	330000	240000
Hex(5)HexNAc(4)NeuAc(1) O75882@731	1298600	1181600	1035700	983600	995900	923255	802100	761635	1004900	858810	763450	631960	518500	495560	401600	459800	501200	287500	451800	356730	483200	1241600	735900	597870	492700	557000	561700	484400	628115	331490
Hex(5)HexNAc(4)NeuAc(1)+290.07 O75882@731	2090000	144800	2073000	146200	2031000	2095000	1698000	2202000	151300			87730		62020			52620			168700	1949000	1670000	1980000	179700	2318000	2166000	2037000	1541000	132400	1503000
Hex(5)HexNAc(4)NeuAc(1)+290.08 O75882@731	1471000	1456000	1438000	1413000	1402000	1892000	1574000	1592000	1505000	1645000	1440000	1521000	1544000	1615000	1754000	1737000	1294000	1345000	1287000	1401000	1487000	1350000	1316000	1471000	1644000	1579000		1227000	1362000
Hex(5)HexNAc(4)NeuAc(1)+290.09 O75882@731	1932000	211600	2210000	1632000	2031000	2095000	1570000	2053000	151300	81300	146700	68600	177900	122500	81310	101900	174900	153900	192400	157300	1949000	1670000	1959000	233500	2061000	2166000	2037000	1541000	132400	1503000
Hex(5)HexNAc(4)NeuAc(1)+290.10 O75882@731	1555000	1456000	1438000	1413000	1402000	1641000	1574000	1692000	1530000	1610000	1444000	1521000	1568000	1732000	1754000	1737000	1904000	1644000	1394000	1401000	1629000	1204000	1316000	1471000	1644000	1524000	1682000	1227000	1362000	1282000
Hex(5)HexNAc(4)NeuAc(1)+290.11 O75882@731	1555000	1456000	1438000	1413000	1492000	2034000	1574000	1692000	1530000	1645000	1444000	1521000	1568000		1772000		1904000	1644000	1420000		1629000	1204000	1360000	1471000	1644000	1493000	1682000	1227000	1362000	1487000
Hex(5)HexNAc(4)NeuAc(1)Fuc(1) O75882@731	1217800	1094800	1138300	1074600	539700	784500	729500	619600	584500	980500	860600	1014600	791500	459800	863800	852000	471300	783100	889200	418700	521000	1145200	359200	874400	840200	766000	658300	626100	783700	451300
Hex(5)HexNAc(4)NeuAc(1)Fuc(3) O75882@731	1861300	2392900	2185600	1152000	1793250	1166550	1005350	1352900	2170400	978300	1640700	2230200	2165900	854700	2131300	842300	1537000	2020100	2235200	1389200	2584400	2635500	1084900	2194200	2378300	1922300	918500	1300000	1339400	1310850
Hex(5)HexNAc(4)NeuAc(2) O75882@731	10180000	13915000	13735000	13029000	12962000	12543000	9226800	11782000	12719000	13709000	13254000	13368000	12899000	12197000	12506000	12594000	11391000	13702000	13696000	11840000	23090000	15306500	12665000	13911500	12230000	13583000	12629000	11136000	13740000	10026300
Hex(5)HexNAc(4)NeuAc(2)Fuc(1) O75882@731	2173100	2755700	2498800	902200	1554400	1727800	1303500	2132700	1353600	2383500	2280700	2459200	2383300	1585700	2259800	1513800	518300	2253900	2490400	2321100	1808000	1357500	2109400	2165100	1762300	2416600	1601600	1911100	2644600	1035900
Hex(5)HexNAc(5)Fuc(1)+232.05 O75882@731	2054000	2111000	2788000	172500	2214000	1960000	1738000	1877000	197100		166700	160500	209400	122500	81310	124900	174900	153900	284700	1623000	2299000	1832000	1878000	2286000	2334000	2548000	2037000	1523000	157200	1555000
Hex(6)HexNAc(5)NeuAc(3) O75882@731				276700	348300	447700			579100	471800	829900	370600	285200	992500	1078000	303300	1986000	1123000	855100	313400		233300	336800	511000					648500
Hex(6)HexNAc(5)NeuAc(3)Fuc(1) O75882@731	213100	423800	182600	261400	308700		256000	159900	331500	146100		205500	161100	280300	217200	208300	127900	76470	222000	140500	406800	278200	214000		213900	206400	189500		340400	226200
Hex(6)HexNAc(7)NeuAc(1)Fuc(4) O94925@658	1339000	1319000	1220000	1131000	1542000	1596000	1371000	1499000	480400	1347000	1373000	1355000	1245000	1557000	1732000	1355000	2045000	2904000	1211000	1360000	568000	779500	1039000	647000	1627000	1025000	1565000	2291000	1306000	1467000
Hex(5)HexNAc(4)NeuAc(2) O94967@8	24640000	21820000	22070000	21320000	15300000	14700000	14640000	14190000	11570000	13350000	12750000	12690000	11860000	11920000	12140000	12610000	12950000	12520000	13270000	12730000	23780000	24570000	16270000	22220000	17290000	16870000	16210000	14280000	13820000	14530000
Hex(5)HexNAc(4)NeuAc(2) O95342@27		2639000	2245000			2319000		2071000	1975000		2227000	2423000	2034000	2230000		2307000		2188000		1540000	1745000	762200	1765000	13600		1924000		1607000		1415000
Hex(3)HexNAc(3)Fuc(2) O95445@135	355400	319500	234200	261500	221800	278300	242700	184000	278100	302500	472600	373500	344700	336800	370800	366400	343200	336700	240900	118900	128600	137900	133700	188600	104900	115300	139500	108800	265700	126900
Hex(4)HexNAc(3)NeuAc(1) O95445@135	374700	1461000		1337000			1662000		1424000	1369000		428600			454900		560100		453100		742000		405600	298200	659300	810200	625600			473350
Hex(4)HexNAc(4)NeuAc(1) O95445@135	937800	1357500	820800	819300	690900	697300	830900	564400	824300	821600	748800	836000	845400	757200	1004200	798000	763800	607000	1189600	974100	2005700	1073400	787800	1083300	926400	1300700	750900	734300	949400	885800
Hex(4)HexNAc(4)NeuAc(1)Fuc(1)+290.09 O95445@135	5806000	3138000	3462000	4459000	930700	1885000	3386000	1127000	3211000	3890000	2804000	3642000	2630000	2117000	2394000	2835000	2816000	2149000	3228000	2438000	3513000	5846000		3146000	2220000	2103000		1307000	5129000
Hex(4)HexNAc(4)NeuAc(2)+162.12 O95445@135	502200000	486000000	488900000	33640000	16570000	10130000	10080000	23930000	432400000	437900000	411000000	394000000	399000000	26510000	24500000	396600000	31650000	392400000	393700000	377600000	501000000	505400000	19590000	437400000	22840000	21690000	18200000	360300000	433100000	15670000
Hex(5)HexNAc(2) O95445@135	499500	734300	800800	443800	468500	479400	567200	372000	463400	547700	523600	622100	483800	683700	419300	662400	298600	295200	505400	511600		499900		325900	300800	645000	258200		464400	721700
Hex(5)HexNAc(3) O95445@135		150800		141700	129000	20140000					194800	1789000	205200		64410				103600		345900	353400							1646000
Hex(5)HexNAc(3)NeuAc(1) O95445@135	3483000	3091000	3398000	3532000	3461000	3480000	3237000	2808000	3775000	4324000	3931000	3804000	3708000	3823000	3762000	3800000	3459000	3684000	5300000	5588000	4516000	5265000	4027000	4107000	5033000	4571000	3516000	3672000	4865000	3321000
Hex(5)HexNAc(3)NeuAc(1)+162.12 O95445@135	972100	1274000	1393000	1570000		1244000			1541000	1546000	1356000	1250000	1916000	1695000	1276000	836000		852300		1552000	1079000	2338000		844000	925700			1050000	998200
Hex(5)HexNAc(3)NeuAc(1)+203.14 O95445@135	184900000	3700000	5930000	4332000	4725000	3440000	21890000	4507000		4041000	5119000	5210000	4689000	5083000	5184000	5257000	4520000	4889000		3300000	149000000	6067000	4958000	4271000	5782000	5449000	5574000	4639000		18590000
Hex(5)HexNAc(4)Fuc(2) O95445@135	6707000	5651000	6335000	5545000	4385000	4508000	4267000	4005000	6801000	5743000	5096000	4871000	4940000	4710000	4927000	5840000	6143000	4690000	6901000	5768000	6445000	8289000	4611000	5892000	5168000	4988000	4368000	4768000	6093000	3536000
Hex(5)HexNAc(4)Fuc(4) O95445@135	14560000	14090000	14540000	14690000	14280000	14020000	13340000	12280000	14110000	14190000	13990000	8241000	23290000	8063000	13540000	17270000	13930000	12350000	18660000	18370000	19290000	20010000	16530000	17720000	19140000	18670000	14980000	13860000	17140000	13500000
Hex(5)HexNAc(4)NeuAc(1) O95445@135	7241000	6782000	7093000	6989000	6704000	6588000	6795000	5685000	7074000	7344000	7096000	6582000	7085000	6337000	6244000	6597000	6528000	6299000	8363000	7758000	8070000	10460000	7034000	7042000	7517000	7558000	6396000	5665000	8220000	5251000
Hex(5)HexNAc(4)NeuAc(1)+273.11 O95445@135	6146000	5991000	4405000	4597000	5301500	4489000	5052000	3964000	4025500	4847500	3523000	3497500	4073000	4372000	4629500	4315000	4736500	3639500	2448000	3573500	3958000	8172000	4058000	3728000	4166000	3908500	3436000	3167500	3078500	2285500
Hex(5)HexNAc(4)NeuAc(1)+290.12 O95445@135	689800			553800	556000	328500	286300	633400	334800		459000	461400	466800	722000	453900	482700		495400	380600		594100	537500	411800	448000	320100	525300		279800	639000	275700
Hex(5)HexNAc(4)NeuAc(1)+291.15 O95445@135	447500000	426800000	432300000	401600000	418300000	380600000	368600000	363700000	389800000	385700000	357500000	348200000		356000000	360000000	349100000	307400000	339300000	331900000	306100000	432300000	419000000	375000000	370600000	408400000	487900000	354400000	295700000	371900000	289700000
Hex(5)HexNAc(4)NeuAc(2) O95445@135	19207000	11763000	8205000	11204000	11347000	11303000	11187000	8949000	11541000	17163000	9587200	11401000	11105000	12054000	10898000	11113000	13966000	13699000	17041000	16283000	17907000	16745000	18900000	21817000	21721000	15719000	12969000	11403000	16297000	7845000
Hex(5)HexNAc(4)NeuAc(3) O95445@135	1778000	1792000	1773000	1321000		997700		489500	2124000	1545000	848700	980700	838000			180700	1279000		1547000	670200	1424000	1064000	1169000	1386000	619700	825300	1212000	862900	1371000
Hex(6)HexNAc(3)Fuc(3) O95445@135	10730000	8942000	10130000	7987000	8047000	9171000	7502000	6609000	9280000	7095000	6866000	6876000	7830000	6992000	6989000	5662000	7144000	5861000	6792000	6518000	9084000	8081000	7627000	7089000	6006000	7554000	7102000	5616000	7785000	4229000
Hex(6)HexNAc(3)NeuAc(1) O95445@135	1935300	1577100	2121300	2012600	2148700	504090	1202600	429500	1186900	1481600	1518600	1106400	1109900	1357900	583100	947200	1527500	894400	2731200	2442900	1353100	1634500	1707300	1937400	2413600	1612400	1411500	1056400	1391300	253000
Hex(6)HexNAc(3)NeuAc(1)Fuc(1) O95445@135										575700	592800	1407000					524600		1237000			136900		584500				241100
Hex(6)HexNAc(5)NeuAc(3) O95445@135	2922000	3207000	12050000	7679000	1700000	2189000	1928000		3273000	2392000	1281000	1729000		1763000	1287000	2046000				3442000	3983000	5958000	2631000	8999000	880700		2363000		1073000	899200
Hex(6)HexNAc(5)NeuAc(3)Fuc(1) O95445@135	2415000		4291000	3261000			2925000		3041000		675900				3754000	3425000	8125000	164500	249700	271100			3080000	3474000					2164000
Hex(7)HexNAc(2)Fuc(1) O95445@135	705500	557000	761200	773300	605500	762100	683600	691700	937500	945900	726500	1014000	801100	837400	826600	685900	614200	654100	1227000	672400	796200	822300	709400	751900	667000	666900	688700	554300	808900	542400
Hex(7)HexNAc(5)NeuAc(2)Fuc(3) O95445@135	1262000	858700	1042000	816200	1084000	875200	486900	911900	989200	1634000	1009000	1086000	1062000	1089000	978500	992400	872400	905600	818200	749000	865100	826400	749800	790600	958800	684700	682500	543400	894200	468400
Hex(8)HexNAc(7)Fuc(1) O95445@135		3462000	7140000	2831000		2243000			2765000	2837000	2063000	2087000	2007000	2122000	4886000	4804000	8500000	1877000	6495000	2575000	7540000	7772000	3706000	3193000	2181000	3223000	2014000	5589000	2956000	1675000
Hex(4)HexNAc(5)Fuc(2) O96011@134	296600000	363700	391500	355900					367800	354100	429800	212000	227500	293500	454400	311800	448700	292200	526000	452300	346600000	662500	300600	319800					355400
Hex(4)HexNAc(5)NeuAc(1) O96011@134	348500	447900	353850	390750	400000	361050	244200		266200	429350	455400	197400	361900			346800	391350	361850	587700	690200	318300	803000	325500	500500	695150	429600	486200	639700	377300	435700
Hex(5)HexNAc(5)NeuAc(1) O96011@134	621400	983000	427300	784100		23200			694000	574000	747400	658000	710800	577700	684600	625900		576800	533100	674300	580700	825700		572900	1138000	981600	624900	570900	923000	740400
Hex(11)HexNAc(7)Fuc(1) P00450@138		241900	114900	171100	197700	179400	207200	208000															145000		35610	30480
Hex(12)HexNAc(2) P00450@138	14180000	9097000	13620000	11850000					15010000				139000	128100					8447000	3750000	14680000	15040000	770500	11740000				283500	10420000
Hex(3)HexNAc(3)Fuc(2) P00450@138	9611000	8204000	9289000	10490000	2300000	4796000	5065000	3658000	4466800	8167000	4835000	3670000	4658000	4409000	3452000	3340000	4118000	3140000	10120000	848800	13710000	13130000	5914000	12210000	7655000	6128000	10430000	5022500	10196500	2847000
Hex(3)HexNAc(4)Fuc(2) P00450@138	1868000	1525000	1734000	1763000	1460000	1283000	1321000	1441000	705600	1341000	1171000	982300	1087000	1533000	1199000	1274000	1263000	1342000	1028000	1133000	2188000	2559000	1330000	1841000	1910000	1605000	1752000	1315000	1131000	1505000
Hex(3)HexNAc(5)NeuAc(1) P00450@138	3237000	2707000	2827000	2725000	2664000	2400000	2345000	2268000	2795000	2575000	2159000	2364000	2235000	2466000	2111000	2141000			1917000	1212000	2247000	2021000	1663000	1702000	1443000	1612000	1797000	1345000	1706000	1445000
Hex(3)HexNAc(6)NeuAc(1)Fuc(1)+307.02 P00450@138	407400	490300	68670		31420	123600	71260		37230	92810
Hex(3)HexNAc(6)NeuAc(2)Fuc(1) P00450@138	4293000	4837000	3861000	3371000	3675000	3241000	3099000	2939000	5135000	5135000	4565000	3074000	3526000	4104000	4165000	4142000	3143000	3910000	3856000	4013000	4008000	4103000	3343000	3772000	3699000	3685000	3422000	3096000	4570000	2567000
Hex(3)HexNAc(7) P00450@138	269500	338500	222200	262100	882100	362300	823900	894400	248300	279600	651800	1223000	452500	808150	528800	1013100	550600	666500	324000	98020	596100	229600	527300	231000	227200	549050	279600	465100	304900	500500
Hex(4)HexNAc(3) P00450@138	678500	527000	527200	449500	553600	448100	418500	382700	624800	550000	456700	472300	381700	457900	425400	409600	369700	362000	414900	421200	674300	630300	367700	397700	353700	377800	359900	297500	443700	241700
Hex(4)HexNAc(3)Fuc(3) P00450@138	626600	424300	227450	262900	128100	429700	353000	151500	340600	329200	246900	211700	327300	145600	190500	301000	56740	78810	287800	251400	554200	295700	277900	322600	324400	1281000	240500	195500	354100	84280
Hex(4)HexNAc(3)NeuAc(1) P00450@138	1862000	1844000	1788000	1675000	1665150	856600	758100	1443000	1751000	1843000	2087000	1929000	1559000	1537000	2135000	1740000	1326020	1663100	2145100	1943000	2209000	2250000	1764000	1857000	1017000	1965410	1318000	1264000	1893000	1276000
Hex(4)HexNAc(3)NeuAc(1)Fuc(1) P00450@138	249800	991000	131600	300300	119100	188300	247100	73580	352600	82650	149100	121300	159400	80270	92200	107500	439300	95260	189600	263700	269300	766195	205900	122000	130200	128700	141600	71920	205500	300000
Hex(4)HexNAc(4)Fuc(1) P00450@138	436600	491400	490900	91320	480300	519400	445150	444200	487800	524600	515650	525450	463250	566550	523850	590150	334850	514650	247800	108060	123940	104770	143185	241200	130550	219800	331000	247400	265700	373050
Hex(4)HexNAc(4)NeuAc(1)+162.11 P00450@138	277400	487600	226000	244700	235500	288800	144500	554300		466000	436800	628800	399800	275700	372200	501500		463400	354700		440500	513200	490800	266000	644100	640500	417900	364400		281200
Hex(4)HexNAc(4)NeuAc(1)Fuc(1)+214.97 P00450@138	244400	281500	378200	299900		305400	219100	316000	515100		366600								345600		367000		246600	324100	255100	308100	332900	278900	347350	168000
Hex(4)HexNAc(4)NeuAc(1)Fuc(2)+289.10 P00450@138			73380			96050		133500			36460				38080	82260	280700							31990
Hex(4)HexNAc(4)NeuAc(2)+162.11 P00450@138		78510000	416500	408700		27010			3384000		94440000	90410000	89160000	89450000		88900000	342200	40710	51670000	64270000	5035000	1401000	417800	412100	98310000	92080000	87110000	77000000	35290000	307900
Hex(4)HexNAc(4)NeuAc(2)+162.12 P00450@138	205400			198400			66670000	74810000				47900000	597900					76740000						126400	44170000			65930000		72930000
Hex(4)HexNAc(4)NeuAc(2)+184.03 P00450@138	1236000	1301000	1462000	1370000	1436000	1333000	1350000	1298000	1798000	1780000	1926000	1840000	1663000	1722000	1763000		1831000	51490	1978000	1794000	1938000	1933000	1515000	1643000	1751000	1672000	1664000	1412000	2122000	1397000
Hex(4)HexNAc(4)NeuAc(2)+184.04 P00450@138	1264000	1301000	1462000	1370000	1464000	1296000	1396000	1334000	1810000	1733000	1933000	1846000	1686000	47130	68380	1760000	1831000	51490	1989000	1761000	1932000	1948000	1434000	1646000	1751000	1717000	1664000	1439000	2120000	1419000
Hex(4)HexNAc(4)NeuAc(2)+184.05 P00450@138	2084000	1998400	2298500	2136900	2225100	2209600	2154800	1993800	2499900	2446600	2901600	2592600	2377800	2487600	2590300	2409800	2541500	2427800	2784900	2517400	3061100	2757800	2289700	2483900	2646600	2648700	2480900	2128600	2763300	2195400
Hex(4)HexNAc(4)NeuAc(2)+206.00 P00450@138	684200	617500	461200	463500	524900	394300	403000		342600	360200	410000	319900	382700	326500	347300	451600	270500	423100	622700	571300	896700	878800	610700	663500	599700	537300	569200	366500	711300	252800
Hex(4)HexNAc(4)NeuAc(2)+206.01 P00450@138	712900	606000	525800	572100	420400	601500	554300	471200	481000	449500	416400	507700	437500	491300	384500	518500	420900	445300	656100	642700	774500	954100	652200	757600	791700	697000	644500	452900	614700	522500
Hex(4)HexNAc(4)NeuAc(2)+214.97 P00450@138	5257000	3615000	3994000	3797000	3816000	3560000	4475000	3544000	4583000	3269000	3353000	4597000	3527000	3832000	3890000	3660000	3765000	3675000	5309000	3414000	6247000	5286000	4979000	4060000	4671000	4806000	4894000	3510000	3958000	3451000
Hex(4)HexNAc(4)NeuAc(2)+214.98 P00450@138	2855000	1979000	2226000	2113000	2001000	1758000	2322000	1894000	2469000	1792000	1637000	2452000	1813000	2083000	2040000	1983000	1973000	2049000	2915000	2287000	3612000	3074000	2729000	2322000	2656000	2800000	2867000	1953000	2271000	1876000
Hex(4)HexNAc(4)NeuAc(2)+242.02 P00450@138	492650	410150	489850	452800	451850	451550	429300	445200	452850	533500	380900		398400	464850	522150	490400			182200	264250	487300	390600	430600	386600	411800	405400	582000	379350	294400	363550
Hex(4)HexNAc(4)NeuAc(2)+242.03 P00450@138	444300	413900	517600	460200	445200	463600	413400	435200	392800	533500			398400	456400	532100	490300				291600	488800	390600	455800	386600	409600	411000	582000	383600		362000
Hex(4)HexNAc(4)NeuAc(2)+242.04 P00450@138	413200	418850	482800	449150	456400	512850	411200	449150	392800	533500	380900		398400	450950	522150	490300			182200	264250	488800	390600	455800	386600	409600	405400	582000	387000	294400	353100
Hex(4)HexNAc(4)NeuAc(2)Fuc(1) P00450@138			209100	217600		78460	187400	154700	40930		198200			229400	208600	87990	478700	399600	212600	150400	29500		121700	93140
Hex(4)HexNAc(5)NeuAc(1)+288.02 P00450@138	1390000	1393000	1528000	1394000	1150000	1066000	1169000	948400	981300	1103000	1144500	1167000	1152000	1088000	1166000	1147000	1061000	1171000	1312000	1074000	1863000	1600000	1120000	1479000	1325000	1143000	1210000	1066000	1206000	1129000
Hex(4)HexNAc(5)NeuAc(1)+293.07 P00450@138	1344000	1536000	1837000	1533000	1348000	1310000	1293000	1680000	1803000	1873000	2036000	1297000	1373000	1928000	1747000	1317000	1216000	257000	125200	1133000	1454000	1346000	1272000	1465000	1490000	1484000	1452000	1293000	1547000	1100000
Hex(4)HexNAc(5)NeuAc(1)Fuc(1)+201.98 P00450@138	5598000	5586000	4862000	27560000	4718000	4508000	4246000	4016000	3903000	3730000	3756000	3184000	23890000	3036000	3078000	3287000	2961000	3060000	3498000	3144000	3758000	4518000	3304000	3445000	3493000	3560000	3258000	2779000	3509000	2711000
Hex(4)HexNAc(6) P00450@138	5298000	1699000	1301000	805800	923800	1113000															1124000	750200		1917000	2196000	2460000	2108000	876500		3017000
Hex(5)HexNAc(3)Fuc(1) P00450@138	2001000	1400000	1539000	1524000	1490000	824300	1500000	1166000	1389000	1295000	1253000	1082000	1220000	1401000	1198000	1218000	953800		900900	600200	1672000	1368000	1279000	1025000	1174000	1131000	1121000	868400	1338000	681100
Hex(5)HexNAc(3)NeuAc(1)+203.13 P00450@138	524100	520400	561700	313300	329200	288800	144500	512500	435300	605800	504200	616400	620000	655000	440400	501500		627000	538400	548700	519100	699800	632400		690900	513500	561200	329700	428800	281200
Hex(5)HexNAc(3)NeuAc(1)+204.02 P00450@138	1111000	1264000	1145000	800200	977400	797800	535600	401700	927400	987400	649800	727600	701400	756600	1087000	756600	745100	857700	987400	924500	970000	1004000	730900	1022000	808800	928400	866800	699000	714300	680200
Hex(5)HexNAc(3)NeuAc(1)Fuc(1)+256.00 P00450@138	264800	377300		351300	276300	327000	254300		442600	411200								536800	349200	461300	409400	487500	320400	369500	497100	362500	353100		483100	274200
Hex(5)HexNAc(3)NeuAc(1)Fuc(2)+218.07 P00450@138	219300			257200	222500	318200	210300	290700	410200	322200	435300	439000	386300	432300	418300	372400	332100	298200	356500	325000	192700		137300		253100	258800		186600	403600	441200
Hex(5)HexNAc(3)NeuAc(1)Fuc(2)+224.06 P00450@138	1228000	1215000	1441000	1319000	1459000	1254000	1324000	1310000	1820000	1783000	2194000	1862000	1855000	51800	73430		1779000	51490	1960000	1765000	1871000	1830000	1504000	1564000	1717000	1701000	1608000	1411000	2146000	1428000
Hex(5)HexNAc(3)NeuAc(2)+225.06 P00450@138	1947100	1950000	2172200	2123900	2145700	2121100	2002100	1907100	2440300	2511700	2641300	2570600	2419200	2508100	2525400	2467400	2547400	2501800	2810300	2370900	2851900	2526700	2227200	2395000	2532100	2560200	2394900	2057900	2708000	2096200
Hex(5)HexNAc(3)NeuAc(2)+225.07 P00450@138	1381000	1325000	1561000	1381000	1359000	1512000	1499000	1412000	1810000	1780000	1855000	1848000	1635000	1807000	1761000	1697000	1579000	1835000	1989000	1761000	2126000	1983000	1579000	1723000	1712000	1668000	1602000	1503000	1997000	1561000
Hex(5)HexNAc(3)NeuAc(2)+225.08 P00450@138	1236000	1250000	1451500	1319000	1450500	1331500	1386500	1288000	1815000	923015	2194000	1893500	1744000	942900	932215	1760000	1831000	949745	1974500	1765000	1915000	1873000	1489000	1586500	1736000	1699500	1625000	1441000	2053000	1451500
Hex(5)HexNAc(3)NeuAc(2)+226.07 P00450@138	570000	656100	640700	742400	588900	664600	575800	556400	683000	688200	712100	714600	768800	700000	679000	702500	683200	631300	903300	706200	849900	713800	648700	761100	683600	776900	686400	581300	763700	610400
Hex(5)HexNAc(3)NeuAc(2)+241.03 P00450@138	1402500	1408000	1532500	1394000	1159000	1077500	1180500	986700	969900	1040000	1138000	1167000	1152000	1088000	1166000	1147000	1046000	1171000	1312000	1074000	1816500	1685500	1131500	1488500	1357000	1163500	1199000	1076500	1200000	1124000
Hex(5)HexNAc(3)NeuAc(2)+241.04 P00450@138	1384000	1402000	1514000	1394000	1154000	1080000	1042000	993200	946700	1120000	1148000	1167000	1152000	1079000	1166000	1147000	1061000	1106000	1312000	1042000	1863000	1674000	1088000	1558000	1338000	1150000	1222000	1038000	1206000	1109000
Hex(5)HexNAc(3)NeuAc(2)+241.05 P00450@138	924000	951000	1031000	1012000	978500	755600	832900	693300	880700	780700	874200	1174000	779200	826400	906100	803100	787600	928400	1072000	1007000	1520000	1326000	965100	1243000	1161000	1093000	1021000	938300	928600	834100
Hex(5)HexNAc(3)NeuAc(2)+246.03 P00450@138	666300	666800	675700	624700				451500	485100	473000	546900			490600	710500	648200	327200	480700	536300	667000		966600	853100	756300				518500	772400	410100
Hex(5)HexNAc(3)NeuAc(2)+246.07 P00450@138	1896000	1298000	1310000	1533000	1366000	1329000	1274000	1312000	1523000	1855000	1954000	1252000	1004000	1902000	1545000	1317000	1216000	1415000	1181000	1139000	1454000	1440000	1279000	1339000	1576000	1326000	1436000	1290000	1541000	1085000
Hex(5)HexNAc(3)NeuAc(2)+246.10 P00450@138	1851000	1535500	1837000	1523000	1359500	1317500	1295000	1496000	1798000	1866000	2036000	1286500	1377000	1955500	1767500	1317000	1219000	891500	902600	1158500	1459000	1346000	1272000	1465000	1490000	1253000	1436500	1335500	1381000	1080000
Hex(5)HexNAc(3)NeuAc(2)+247.04 P00450@138	718650	559600	569000	572100	494350	581450	514200	474950	481000	461250	492350	452500	499200	545300	410700	577350	397950	480250	656100	642700	729300	996350	661600	722800	775300	662700	656800	446700	704400	484550
Hex(5)HexNAc(3)NeuAc(2)+247.05 P00450@138	1153100	1065900	1015500	977400	834900	234600	841900	700300	765800	721600	715900	803600	752500	811800	942500	881200	566200	567700	951800	861900	1223500	1251400	992500	1041000	1005700	1057000	889400	747700	921200	322300
Hex(5)HexNAc(3)NeuAc(2)+255.99 P00450@138	5032000	3729000	3999500	3862500	3770500	3527000	4305500	3475500	4712000	3554500	3318000	4607000	3491500	3927500	3978500	3694000	3717000	3718000	5484500	4037000	5963000	5133000	4884500	3922000	4558500	4711000	4948500	3449500	4162000	3410000
Hex(5)HexNAc(3)NeuAc(2)+256.00 P00450@138	2816000	2021000	2276000	2114000	1900000	1733000	2269000	1883000	2528000	1863000	1791000	2417000	1464000	2134000	2104000	1983000	1973000	2036000	3041000	2319000	3553000	2949000	2614000	2275000	2602000	2586000	2778000	1953000	2271000	1845000
Hex(5)HexNAc(3)NeuAc(2)+256.01 P00450@138	2726000	1996000	2203000	2136000	1977000	1734000	2282000	1879000	2537000	1918000	1791000	2480000	1813000	2320000	2133000	2043000	2023000	2036000	3041000	2319000	3515000	2954000	2694000	2279000	2592000	2778000	2797000	1845000	2290000	1863000
Hex(5)HexNAc(3)NeuAc(2)Fuc(1)+225.07 P00450@138	804400	774700	708100	698200	679800	574000	641900	603700	874700	910000	898800	912800	937300	920100	1011000	927100	757600	1045000	907600	885400	907400	861200	749000	737600	796500	783400	708400	716300	907800	660300
Hex(5)HexNAc(4) P00450@138	162400	213100	243900	217500	227200	208500	180500	135300	254700	297200	191100	207300	212500	157500	195800	143100	94690	48060	120400	123500	209500	213800	138850	183500	212900	232200	154000	206400	78900
Hex(5)HexNAc(4)Fuc(1) P00450@138	144100	152400	1922800	198800	108700	1619600	1003910	97450	107800	150800	98800	102500	77060	114300	143800	147800	186100	44700	65270	802235	897995	122300	25620	48930	84850	75250	1523540	1383790	56330	3234000
Hex(5)HexNAc(4)Fuc(3) P00450@138	502500	150600	139700	166600	155700	128400	98220	119200	79750	223200	121700	136300	89770	194300	166500	105500	92480	166900	260700	128300	342200	184900	170500	140500	127400	147500	95710	120400	205000	99370
Hex(5)HexNAc(4)Fuc(4) P00450@138	56060000	589700	57930000	56510000	55990000	56270000	52050000	25242450	59250000	687700	59160000	56670000	567300	56580000	57020000	55960000	53120000	59705000	62405000	56750000	65575000	64050000	53180000	56890000	168600	57520000	404700	49350000	60100000	290400
Hex(5)HexNAc(4)Fuc(5) P00450@138	28360000	26370000	27090000	23680000	26440000	23600000	20100000	19570000	21170000	22970000	20850000	19000000	22440000	21250000	21830000	21080000	16840000	22170000	21150000	18840000	24490000	28600000	26020000	26800000	23030000	24310000	18460000	19830000	24130000	1460000
Hex(5)HexNAc(4)NeuAc(1) P00450@138	15354000	15328100	13584330	15299600	13885500	16860100	7500780	14920860	11350080	19887300	14857360	15546100	9671200	15693500	13700340	7928400	9355700	6886880	8788100	7388600	5542550	10182300	10709400	7058300	10354550	6717380	8135600	6965550	9008600	5620800
Hex(5)HexNAc(4)NeuAc(1)+198.99 P00450@138	264800	382600	490000	421200	297200	349300	296700	300200	498700	430500	443300	312500	462300	413700	341700	454500	444900	550700	399700	473800	465100	503600	335200	325000	561600	407700	369100	439100	488800	284300
Hex(5)HexNAc(4)NeuAc(1)+273.09 P00450@138			241000					197300				182300		249000	235700		399000	402200					183500	99480
Hex(5)HexNAc(4)NeuAc(1)+273.10 P00450@138	119500		236300			20860		197300				202700		249000	240400	220400	459900	176500
Hex(5)HexNAc(4)NeuAc(1)+292.05 P00450@138	508400	428500	612900	545000	433600	490200	462300	392000	515700	657500	536800	519900	605200	576200	545700	599000	605900	538700	251600	166000	299400	205800	428000	275200	83980	105600	117600	156500	245400	179700
Hex(5)HexNAc(4)NeuAc(1)+320.09 P00450@138			725200											1307000							422200							313900
Hex(5)HexNAc(4)NeuAc(1)Fuc(1) P00450@138	6921000	6645000	6310000	6431900	6236000	5843000	5649000	5090000	6718000	6958000	3616100	6275000	6479200	5336000	3190600	5405000	3946000	4120000	3675700	1765200	1400700	6915000	3718400	3362000	1636200	3411800	3166000	1781900	4175700	2261000
Hex(5)HexNAc(4)NeuAc(1)Fuc(2) P00450@138	234900	699200	374200	643900	383400	424850	363200	415700	634600	533400	370700	424500	377900	388900	433400	742100	388800	591100	118900	150400	387400	127700	404300	54410	372500	488500	319300	174000	72910	307800
Hex(5)HexNAc(4)NeuAc(1)Fuc(2)+167.02 P00450@138	782800	754050	670800	698350	750100	572700	635350	600600	842400	931050	898800	907150	937300	911100	1011000	927100	757600	1032000	856500	891600	967700	917600	778750	773550	836450	791550	488150	797350	907800	628500
Hex(5)HexNAc(4)NeuAc(1)Fuc(3) P00450@138	27743200	1719000	25926200	15012600	3702900	4010500	4069700	4375500	22765100	2950200	950800	3742000	2710000	289600	249900	814000	1557800	1271600	3679000	12786000	24917400	1430700	1846300	2482900	1219750	2036000	712900	2859300	22939400	1054500
Hex(5)HexNAc(4)NeuAc(1)Fuc(4) P00450@138	230300	183000	285300	209300	371100	223800	130900	131800		338200	259600	340000	224400	243100	256300	334100	166100	318100	329600	337600	304200	357900	275100	314700	354000	306000	376700	237600	328000	179700
Hex(5)HexNAc(4)NeuAc(2) P00450@138	136332400	125074400	135850900	126749100	120820400	120651100	116938100	107086450	130489600	131821600	126142000	121458800	117641900	119930200	124924570	117487500	109662700	123410900	136657200	127963800	150929600	144079600	120426900	127931600	137643200	128571900	124805100	106428700	137085000	37581000
Hex(5)HexNAc(4)NeuAc(2)+226.01 P00450@138	153600	169500	132600	131400	152400	115800	91660	61310											120600		182600	155400	138400	159100	139100	137100	111200	131700		52230
Hex(5)HexNAc(4)NeuAc(2)Fuc(1) P00450@138	56257900	54939400	52362300	54458400	53746200	46582800	48533700	46450350	56822900	41165900	52935300	53070900	48365600	53349900	54794800	53753800	42990900	53688400	58947600	51911000	62462000	63465700	51187700	57050600	59939300	57016000	50360100	46620200	59165400	47160400
Hex(5)HexNAc(4)NeuAc(2)Fuc(2) P00450@138	1393700	1398100	2017300	1349600	1254600	1177600	1099300	1172800	1525300	1697400	1544500	1515700	1387200	1494700	1478900	1514500	1198900	1415200	1547300	1641700	1497200	1359600	1376100	1685100	1429600	1427600	1380000	1250000	1664500	1102600
Hex(5)HexNAc(4)NeuAc(3) P00450@138	587700	935200	997000	384200	433400	376500	404200	277600	1059000	261900	310500	372600	207500	397300	333300	289700	883000	330900	482950	186800	837550	407450	337200	366550	347600	297700	294100	240700	1104000	206700
Hex(5)HexNAc(5)NeuAc(1)+167.98 P00450@138	494500	584300	517600	441500	445200	449600	410100	407400	512900	533500	344500		398400	516500	511400	466500				212600	580100	390600	455800	386600	414000	470400	647600	357800		343800
Hex(5)HexNAc(5)NeuAc(1)+168.97 P00450@138	409800	270800	467900	421800	391200	381400	386800	321800	519000	533500	283900		397500	487800	502000	531300	502600	526600	291200	212600	424600	361500	413300	344400	370400	365500	327700	390600		271600
Hex(5)HexNAc(5)NeuAc(1)Fuc(1) P00450@138	1213300	1574800	395100	1338500	579000	1384100	1007800	464360	438660	898600	1195100	1029900	979060	1317300	1312230	1082600	828000	1298100	681400	456300	510100	1130200	1162600	797900	993600	1034000	866600	874300	803600	785400
Hex(5)HexNAc(5)NeuAc(2) P00450@138	207900	14320000	14730000	384400	191400	13810000	12540000	81020			274500	335100	252500	257100	112700		154300	395000	171600	260000		16480000	15100000	142300	157100	8570850	124800	158100	212800	236300
Hex(5)HexNAc(5)NeuAc(2)Fuc(1)+289.07 P00450@138	236100	103000	519900	329400	177900	537300	265300	548300	370700	148700	429900	336200	222400	636700	539200	429800	1635000	836700	455000	106700	56320		250900	280500				23990	100500	103800
Hex(5)HexNAc(5)NeuAc(2)Fuc(1)+289.08 P00450@138	161300	121800	533300	338200	186400	537300	300200	586600	370700	148700	465600	336200	247900	668900	544000	450300	1635000	858200	285400	247100	56320		250900	285800		180400		29890	105100	128000
Hex(5)HexNAc(5)NeuAc(2)Fuc(1)+289.09 P00450@138	167700	103000	423900	310800	177900	503300	207400	431000	353400	148700	425000	323600	166600	500100	488900	391800	1927000	642200	455000	106700			233500	257600		174700			81310
Hex(5)HexNAc(5)NeuAc(2)Fuc(1)+289.10 P00450@138	161300	177200	560700	298500	193500	537300	300200	567300	373550	141500	465600	336200	247900	673500	535800	450300	1635000	842400	452400	247100	56320		240350	285800				29890	105100	128000
Hex(5)HexNAc(5)NeuAc(3)Fuc(2) P00450@138			1441000	1631000		1183000	1425000	1119000	891200	867500	889500	896400	976700	1310000	1170000	784800	1771000	1274000	462900	758900			963000	642600		363100			660900
Hex(5)HexNAc(7) P00450@138	2090000		534800			1734000		1073000	2029000	710100	1897000	925600	1730000	665000	582900	757900	390400	1229000	2174000	1876000		537100	396900	2141000	1930000	494600			2081000	329500
Hex(6)HexNAc(3)NeuAc(1)+242.02 P00450@138	227400	313900	409400	381600	282600	336100	269000	365800	434600	397100	394800	309000	397800	348200	315900	435500	395800	535000	293100	358600	374300	411400	281900	362500	282600	310200	378100	383900	384400	287600
Hex(6)HexNAc(3)NeuAc(1)+242.03 P00450@138	895500	962400	1239200	1231000	1161400	1118800	1143100	1228700	889100	1200900	1241900	969500	1248500	1174000	961000	1132500	2129800	2019000	728500	658100	786000	724500	722900	761300	580600	570700	551500	628400	1070500	516100
Hex(6)HexNAc(3)NeuAc(2)Fuc(1) P00450@138	5766000	643500	6826000	6355000	600700	7045000	6650000	484800	590200	566700	486600	531300	6660000	464500	348200	337300	334000	505800	7105000	176300	370300	6715000	302300		457100	378400	234900	269600	294300	313500
Hex(6)HexNAc(4)NeuAc(1)+209.00 P00450@138	444300	584300	517600	452100	445200	455100	410100	427300	512900	533500	344500		398400	473300	532100	466500				212600	470800	390600	455800	386600	414000	411000	542400	357800		343800
Hex(6)HexNAc(4)NeuAc(1)+209.01 P00450@138	639400	753600	706800	653800	655400	639600	569900	654800	126000	533500	380900		398400	456400	512200	490300			182200	375800	1136500	869500	455800	897000	825000	839000	843400	383600		814700
Hex(6)HexNAc(4)NeuAc(1)+209.02 P00450@138	444300	496750	517600	549200	418900	454250	409000	414800	452850	533500	344500		398400	484500	535400	529500			182200	252100	484800	390600	455800	386600	414000	403800	562200	370700	294400	329450
Hex(6)HexNAc(4)NeuAc(1)+209.04 P00450@138	382100	405500	448000	438100	454300	562100	409000	463100	392800		380900		398400	445500	512200	490300				236900	488800	390600	455800	386600	409600	399800	582000	375100		365100
Hex(6)HexNAc(4)NeuAc(1)Fuc(2) P00450@138		733800			624000		626600	877200		710800	662200	618700	723900	439500	856900	711800	312800	606700	364800	606700	783300	789000	615600	651300	476000	528500	785500	567600	363800	649200
Hex(6)HexNAc(4)NeuAc(2) P00450@138	450600	644100		623100		440700	580100	495900	276400	565700	466900	429600	561200	335700	532100	637000	325300	439000		557600	514700	489500							452000	506700
Hex(6)HexNAc(5)Fuc(2) P00450@138	92580	1075850		84700	2834270	766310	663900	534840	86630	79230	35320	24080	53550	2779200	42950	24760			4658000	1822000		764520	2607000	5143000	2525000	2222000	100700	2397000	335200	2366000
Hex(6)HexNAc(5)Fuc(3) P00450@138	99490	126800	28200	81330	63220	32830	34700		121400	38770		137300	85230			37100						57460				7195
Hex(6)HexNAc(5)NeuAc(1) P00450@138	368200	282750	188900	245600	351370	316310	222400	214700	288520	349050	310800	231600	314200	523500	215140	305560	103300	73740	65790		92500	244320	344200	148200	89470	111500	131700	164400	54860	199000
Hex(6)HexNAc(5)NeuAc(1)Fuc(1) P00450@138	458100	569100	580800	548400	677200	579700	589800		522800	473100	602500	504900	540100	614700	326100	680900	347800	491600	522300	491100	715300	703500	530600	630800	91100	664700			459300
Hex(6)HexNAc(5)NeuAc(1)Fuc(2) P00450@138	1764100	2020800	2782400	1149800	1503100	1342200	2453100	1006600	3548700	4140500	3457400	3334600	3249100	3027000	2815300	2884600	2305100	2589300	2280500	2174500	293000	2082000	1492700	706100	818600	912200	765900	560900	3010500	390360
Hex(6)HexNAc(5)NeuAc(1)Fuc(3) P00450@138	1202000	1326000	839600	749000	931000	647300	810200	703300	952400	959000	758300	619300	754400	448300	565600	522300		279500	476500	489400	573300	1816000	516400	743800	518400	671700	654600	568700	517000	422800
Hex(6)HexNAc(5)NeuAc(1)Fuc(4) P00450@138	1841500	847950	841550	1377050	1150450	1825000	766900	755300	1662000	1856500	1494000	1696000	1586000	1351000	1573000	1571000	1108000	1121000	1373000	1122000	1158000	2312000	930400	1057800	1021100	953600	1206000	1049500	1525500	350200
Hex(6)HexNAc(5)NeuAc(2) P00450@138	2246600	2577300	1643000	2723500	1991200	1912500	2214500	1667100	4247000	4515700	3754900	3712400	3722500	3113600	2863100	2912900	2159700	2420000	2342500	2103840	718900	1792400	1625300	1136300	858700	1773200	941000	945200	3285300	645300
Hex(6)HexNAc(5)NeuAc(2)+273.09 P00450@138	172600	126750	524800	338200	182150	511400	297600	550700	370700	148700	447750	336200	240150	504200	541600	440050	1781000	859950	461700	247100	56320		250900	285800		180400		26940	102800	121000
Hex(6)HexNAc(5)NeuAc(2)+273.10 P00450@138	172600	149500	557100	318350	185700	537300	297600	577650	373550	145100	447750	336200	240150	652800	541600	414100	1581000	862900	457050		56320		250900	285800		180400		26940	102800	121000
Hex(6)HexNAc(5)NeuAc(2)+291.17 P00450@138	13590000	13220000	13650000	25400000	12750000	12040000	11440000	11410000		13080000	13700000	11420000	11170000	11750000	12330000	11630000	8638000	13920000	17640000	7716000	11130000	9859000	9790000	10200000	10680000	9912000	9607000	8097000	20030000	9084000
Hex(6)HexNAc(5)NeuAc(2)Fuc(1) P00450@138	8466000	8811000	7329900	7488500	7964000	7290500	6958000	5299000	7563000	8911000	7281900	7793500	7890500	6370100	6900200	6834400	3995000	4837800	4244600	3756400	4020600	9912000	5009900	4818500	4513800	5066400	4625000	4367200	5484700	3232800
Hex(6)HexNAc(5)NeuAc(2)Fuc(2) P00450@138	2062200	1934900	1910000	1955600	1835800	2607700	1979000	1900400	2745300	2793800	2080100	2384300	2371500	2180200	2313200	2123100	2418000	2018000	1701200	2263000	1387500	2132100	1997900	1481100	1329900	1475200	1863900	1016700	2508200	1202200
Hex(6)HexNAc(5)NeuAc(2)Fuc(3) P00450@138	4703000	4344000	4129000	3694000	3774000	3454000	3082000	3002000	4018000	3485000	3449000	3197000	3185000	3048000	3153000	3286000	2750000	3320000	3497000	3302000	4147000	4400000	3595000	3895000	3530000	3717000	3370000	2731000	3665000	2607000
Hex(6)HexNAc(5)NeuAc(3) P00450@138	25745800	24685550	25264550	13399900	22788850	22314500	11685800	18477250	26754500	28270400	25754800	23490000	21599900	24284300	24060100	3996100	21444100	23263800	26674000	26131500	30030000	25127900	23737800	25901800	25378700	26380800	22100300	10944600	26503100	20728400
Hex(6)HexNAc(5)NeuAc(3)Fuc(1) P00450@138	41868500	41321000	42810000	40346000	37703000	37555500	36685000	32280000	43411000	42309000	38468000	36305870	36694100	36631900	37008000	42546000	31647700	40283000	38935200	37015100	44966000	41326800	37073000	41605000	39375900	39668200	41396500	33120000	40686600	31079900
Hex(6)HexNAc(5)NeuAc(3)Fuc(2) P00450@138	6099550	6319000	6381600	5929900	5831500	5401200	5288700	5156100	7509900	6612300	6927200	5796800	6079300	6684400	5620900	5667700	4770100	6147300	6646600	5503800	6623100	6317500	5735600	6106000	5987700	6051100	5067530	4791200	7153700	4638400
Hex(6)HexNAc(5)NeuAc(3)Fuc(3) P00450@138								445500		629900		440500	505800		532600				403200		282300	268300	219300		326200	364500	390900	196600	337900
Hex(6)HexNAc(6)NeuAc(1) P00450@138	392800																135000		203700		71460	72080				25700	67350
Hex(6)HexNAc(6)NeuAc(3) P00450@138	40350	109200	92750	113500	72980			28930		361000		205300		118000	265900	179000		419100	286700	174800	152000	67900	203500	126900	100000	84650	119600	113300	240200	148300
Hex(7)HexNAc(6) P00450@138	3525000	24350000	28800000	24120000	231300	342400	139200	91950	25790000	328800	274200	315300	218100	160100	307100	236000	271200	277600			26720000			3366000		165200	80580	108500		80030
Hex(7)HexNAc(6)NeuAc(4)Fuc(1) P00450@138	8587000	8542500	7820000	8171500	8069000	7212000	6761000	6720500	7969500	8177000	7477500	7234500	7137000	7106000	7861500	7381500	5948000	6894000	7831000	7081500	9264000	9845500	7253000	8074500	7967500	7819500	7063000	6429500	7744500	6086000
Hex(8)HexNAc(3) P00450@138	1421000	437100	1110000	423700	1150000	1210000	1444000	1272000	1360000	1270000	478500	1237500	589300	1130000	1212000	1355000	1219500	1362500	1183000	978500	1150000	1157000	717000	473200	1082000	799750	748050	939100	1065000	717700
Hex(8)HexNAc(5) P00450@138	3580000	240400	4056000	3767000	4255000	383300	4471000	4607000	1987900	4216000	3943500	2418650	3233000	4250000	4228000	3654500	2735000	3736500	1664000	167200	3666000	1754100	266400	177300	289400	219400		371400	3391000	236800
Hex(8)HexNAc(7)Fuc(1) P00450@138	11170000	10750000	10840000	10330000	10070000	10060000	8972000	8817000	11500000	11730000		10050000	9702000	10240000	11600000	10450000	9374000	10110000	11530000	10790000	4538000	11170000	10170000	11030000	11580000	10880000	9915000	8570000	11720000	8726000
Hex(8)HexNAc(7)NeuAc(1) P00450@138	3902000	3638000	3371500	2892000	3078000	2798000	2517500	2478500	3087500	2734500	2793500	2490000	2566000	2347500	2522000	2461000	2124500	2784000	2709500	2702000	3442500	3605500	1610865	3174500	2778000	3089500	2648500	2273500	2904000	2175000
Hex(10)HexNAc(7)Fuc(3) P00450@358	1269000	1744000	1764000	1586000	1217500	1151000	1083000	407900	1419000	1241000	873200	1211000	806500	916700	872000	2149000	971200	1001000	859700	879100	2924000	1818000	762300	1115000	1231000	911700	929200	616000	1171000
Hex(4)HexNAc(3)NeuAc(1) P00450@358	1492000	1509000	1253000	1199000	1354000	1140000	1099000	1274000	1287000	1142000	1332000	1133000	1057000	1160000	1180000	1015000	1268000	1378000	1593000	1495000	1748000	1904000	1549000	1423000	1427000	1387000	1371000	1197000	1281000	1169000
Hex(4)HexNAc(4)NeuAc(2) P00450@358	22180000	20820000	23660000	21680000	4400000	5638000	4100000	4162000	288000000	5572000	5037000	4119000	7768000	4541000	4778000	4732000	4278000	4580000	21760000	241500	25100000	241700	4570000	22190000	6361000	5069000	4789000	4175000	278800000	4060000
Hex(4)HexNAc(4)NeuAc(2)+162.11 P00450@358	63140000	67275000	48610000	61170000	64085000	61710000	58410000	55910000	33180000	57560000	56170000	51425000	50945000	52900000	53400000	51895000	53510000	56040000	38910000	46930000	74900000	67860000	72110000	70550000	71480000	72935000	63400000	55690000	52985000	58065000
Hex(4)HexNAc(4)NeuAc(2)+184.03 P00450@358	4335000	4276000	4583000	4383000	3849000	4066000	4199000	3763000	4463000	4558000	3925000	4605000	4113000	4452000	4503000	4318000	4450000	4344000	5314000	4699000	5993000	5287000	4469000	4667000	4470000	4478000	4420000	3900000	5066000	3932000
Hex(4)HexNAc(4)NeuAc(2)+184.04 P00450@358	4450000	4276000	4583000	4383000	3849000	3881000	4199000	3783000	4463000	4503000	4049500	4612000	4113000	4452000	4503000	4318000	4401000	4328000	5314000	4699000	5993000	5287000	4389000	4667000	4470000	4478000	4420000	3905000	5066000	3932000
Hex(4)HexNAc(4)NeuAc(2)+184.05 P00450@358	4487500	4393500	4696000	4358000	4430500	4206500	4265000	3949000	4385000	4537500	4178500	4612000	4208000	4519000	4523500	4283000	4448000	4247000	5266500	4698500	5963000	5268000	4677000	4632500	4762000	4702000	4470000	4207000	5072000	3861000
Hex(4)HexNAc(4)NeuAc(2)+214.97 P00450@358	5089000	3693000	3922000	3621000	3971000	3727000	4046000	3762000	4402000	3028000	2898000	3797000	2695000	3340000	3658000	3038000	3442000	3164000	4496000	3330000	6421000	4987000	4799000	3592000	4216000	4520500	4460000	3560000	3728000	3266000
Hex(4)HexNAc(4)NeuAc(2)+214.98 P00450@358	5133000	3868000	3964000	3621000	3987000	3750000	4076000	3785000	4402000	3477000	2839000	3797000	2695000	3340000	3658000	3038000	3442000	3164000	4678000	3528000	6487000	5044000	4826000	3625000	4292000	4587000	4775000	3568000	3777000	3327000
Hex(4)HexNAc(5)NeuAc(1)+250.14 P00450@358	461700	495100	527000	614700	606400	582400	616100	707200	624300	567500	547500	685500	584700	752300	771700	803600	748000	904500	772800	733700	751400	707400	699000	687000		725300		639900	725600	975100
Hex(4)HexNAc(6)Fuc(2) P00450@358		309900				53250	47430	95860		23230	20790		636800	5314000		4416000	464000		102600	17960			292900		309200	244900	263800		17580	159000
Hex(5)HexNAc(3)NeuAc(1)Fuc(2)+224.06 P00450@358	4437000	4276000	4656000		4245000	4018000	4002000	3839000	4570000	4558000	4268000		4113000	4435000	4548000	4434000	4379000	4328000	5294000	4849000	5843000	5271000	4469000	4579000	4743000	4590000	4342000	4085000	5056000	3932000
Hex(5)HexNAc(3)NeuAc(2)+225.06 P00450@358	8690000	7277000	8144000	7479000	7319000	7256000	7329000	6573000	7601000	7932000	7160000	7892000	6873000	7459000	7372000	7466000	7452000	7422000	8753000	8000000	9905000	9526000	8112000	8291000	7936000	8412000	7971000	6802000	8531000	6731000
Hex(5)HexNAc(3)NeuAc(2)+225.07 P00450@358	4606000	4415000	4364000	4383000	4030000	4294000	4311000	3940000	4463000	4558000	3815000	4529000	4029000	4354000	4323000	4233000	4287000	4328000	5314000	4699000	6252000	5379000	4708000	4724000	4206000	4372000	4065000	4107000	5066000	4091000
Hex(5)HexNAc(3)NeuAc(2)+225.08 P00450@358	4450000	4276000	4589000	4383000	3764000	4112000	4199000	3762000	4570000	4558000	4268000	4612000	4303000	4452000	4503000	4469000	4401000	4328000	5314000	4699000	5993000	5287000	4469000	4667000	4470000	4478000	4375000	3784000	5066000	3932000
Hex(5)HexNAc(3)NeuAc(2)+241.04 P00450@358	4127000	3542000	4157000	3705000	2367000	2539000	2358000	2407000	2590000	2586000	1981000	2335000	2164000	2122000	2050000	2292000	2242000	2084000	2809000	2342000	5314000	4775000	2879000	4295000	2584000	2993000	2609000	2064000	3031000	2096000
Hex(5)HexNAc(3)NeuAc(2)+246.07 P00450@358	1450000	1239000	1183000	1082000	1199000	1404000	1139000	1204000	1423000	1246000	1293000	1171000	1245000	1383000	1313000	1278000	1226000	1415000	1558000	1442000	1412000	1365000	1089000	1364000	1376000	1293000	1430000	1390000	1534000	1078000
Hex(5)HexNAc(3)NeuAc(2)+247.04 P00450@358	1335000	1013000		842700	842800	1018000	846800	787600					862200		899600		86870			964200	1364000	1493000	1461000	1344000	905500	1098000	1062000	1137000	1222000	907000
Hex(5)HexNAc(3)NeuAc(2)+247.05 P00450@358		1035500	1479000	894800	923500	1085000	937900	896400		833800			854000		933350		86870	997300	1188000	905250	1569000	4317000	1438500	1370000	905500	1105500	1047000	1137000	1213500	1040000
Hex(5)HexNAc(3)NeuAc(2)+255.99 P00450@358	4896000	3768000	3726000	3621000	3896000	3666000	3994000	3663000	4402000	3477000	2874000	3797000	2695000	3328000	3617000	3038000	3442000	3109000	4678000	3499000	6078000	4943000	4649000	3460000	4098000	4348000	4662000	3503000	3777000	3118000
Hex(5)HexNAc(3)NeuAc(2)+256.00 P00450@358	4992000	3768000	3786000	3621000	3781000	3688000	3994000	3681000	4402000	3477000	2898000	3424000	2665000	3340000	3617000	3038000	3283000	3164000	4678000	3528000	6217000	4943000	4544000	3569000	3856000	4121000	4662000	3503000	3777000	3138000
Hex(5)HexNAc(3)NeuAc(2)+256.01 P00450@358	4992000	3818000	3786000	3621000	3896000	3688000	3994000	3647000	4402000	3477000	2898000	3826000	2695000	3346000	3295000	3038000	3442000	3191000	4678000	3504000	6217000	4943000	4649000	3571000	4133000	4355000	4662000	3420000	3777000	3065000
Hex(5)HexNAc(4) P00450@358	355700	600500		580000	533300	548500	212000	222100	290900	245400	361900	207200	354000	370000	180100	252400	159900	37670	58800	32870	189700	401400	326300	431700	228600	327300			95180	282500
Hex(5)HexNAc(4)NeuAc(1) P00450@358	10282100	10167000	14328400	20787000	19955000	10646000	20227100	10024000	21345000	10323000	18325000	9436000	20586000	15457000	17909000	9113500	7426000	14725000	20015000	18732000	12400300	30099000	13583600	13849000	9941000	13496500	10565000	10656000	13817000	6682500
Hex(5)HexNAc(4)NeuAc(1)Fuc(1) P00450@358	3048000	3132000	2860000	2671000	3149000	2813500	2554000	2585500	2794000	3064000	2073200	2313000	2585000	2339600	2037200	2292000	1975300	1533900	2116900	1822800	1782600	3898000	2468400	2344000	2221600	2318000	1798100	1820800	1706400	1312550
Hex(5)HexNAc(4)NeuAc(1)Fuc(1)+198.98 P00450@358		304500	263700		187200	245400	223800	200000	207500	184800	91300	257000	188400	277000	222300	165000	85020	106600	214100	208400		405800	392900		278900	253600	290400	320300	122100	345800
Hex(5)HexNAc(4)NeuAc(1)Fuc(2) P00450@358	1010850	1114000	1219500	805200	75580000	85000000	1141000	79295000	1413000	93940000	1858000	788600	84390000	87620000	941900	86640000	884900	89135000	107450000	98020000	1009000	1060000	1205000	1022000	1332000	1420000	1100000	1142000	104550000	80720000
Hex(5)HexNAc(4)NeuAc(2) P00450@358	172390000	163980000	162480000	153980000	147400000	155260000	144750000	137600000	158970000	166870000	145460000	142070000	145900000	152570000	145820000	143520000	151740000	156500000	193370000	169700000	198760000	197900000	168490000	167500000	171380000	167790000	154120000	141880000	185260000	142110000
Hex(5)HexNAc(4)NeuAc(2)Fuc(1) P00450@358	11426800	8968300	16371000	14108000	14074000	16526000	12319000	12834000	14481000	14554000	14513000	13693000	13146000	13564000	13556000	12964000	13322000	14530000	18935000	15604000	12992000	18161000	14478000	15230000	16304000	10326400	9196300	14357000	15728000	13912000
Hex(6)HexNAc(5)NeuAc(2) P00450@358	471400	1379000	1265000	1486000	1389000	1264000	1408000	448300	653200	663300	508800	517000	561000	1502000	553500	556000	543200	1245000	580200	1504000	370700	1806000	825300	1043000	1068000	1677000	1086000	313600	1748000	917900
Hex(6)HexNAc(5)NeuAc(2)Fuc(2) P00450@358	2529000	2220000	2519000	2329000	2156000	4922000	2368000	2272000	2570000	2321000	2264000	4952000	2265000	2242000	2196000	5139000	2281000	2284000	2851000	2738000	2707000	2660000	2424000	2354000	2391000	2431000	2099000	1849000	2848000	4313000
Hex(6)HexNAc(5)NeuAc(3) P00450@358	2878800	2472200	2844500	2344070	1968000	2450400	2326590	2030500	2728300	3065800	4962800	4652300	4808100	2472200	4869000	4975910	2317200	3185300	3288600	3341800	2895100	2444000	2386150	2314000	2745100	2618400	2168420	2018000	3452100	1765700
Hex(6)HexNAc(5)NeuAc(3)Fuc(1) P00450@358	3282700	3041600	3109900	2892700	2924200	2897400	2942900	2423700	345500	3177700	2765700	2304500	2712650	2853090	2945000	2599900	3178000	3019040	3380300	3181000	3574800	4414500	2925100	3095400	3378900	3402600	2393300	2251900	3476800	2102700
Hex(8)HexNAc(6)Fuc(4) P00450@358	12330000	9336000	9990000	10830000	9303000	9050000	8500000		12160000	9988000	8685000	7891000	8116000	8158000	8965000	9337000	7062000	8588000	14230000	13240000	15680000	4996000	10720000	12720000	15690000	12470000	11610000	7178000	13840000
Hex(8)HexNAc(6)NeuAc(1) P00450@358		1792000	1606000	1878000	1234000	1089000	1359000	978400	1554000	1088000	1420000	1305000	1432000	1488000	1330000	1185000	1001000			674800		1385000	906500	1150000	892900	924300	1141000	980400	650400	364600
Hex(8)HexNAc(6)NeuAc(1)Fuc(2) P00450@358	1342000	347300	872700	768600	238700	461400	141600		6426500	437200		312500	341500		313300				11490000	5307250	359400	780000		9529000	160400	14710	606600	192200	1909000
Hex(8)HexNAc(6)NeuAc(1)Fuc(4) P00450@358	3718000	1026000	1759000	1015000	815200	667300	535400	556300	4744000	1248000	992000	398100	382500	780600	322900	165300	738300	536600	1914000	1860000	2803000	1056000	619900	776800	754000	683600	609700	596700	2066000	273300
Hex(3)HexNAc(7) P00450@397	342800	5750000	1784000	2149000	7290000	7276000	6831000	6905000	888800	8189000	10295000	9406000	10058000	8743000	9510000	8770000	6558000	8805000	3415000	5774000	949900	2161000	6752000	4579000	6827000	6680000	4174000	6193000	5493000	6235000
Hex(4)HexNAc(3)NeuAc(1) P00450@397	75380000	67860000	68220000	66850000	187600	63960000	61660000	59730000	756900	57990000	55340000	183600	51810000	210400	221600	55990000	56160000	56190000	54880000	53490000	377400	74200000	67130000	64750000	70930000	74650000	59850000	51450000	61310000	53665000
Hex(4)HexNAc(4)NeuAc(2)+162.12 P00450@397								650900																						2160000
Hex(4)HexNAc(4)NeuAc(2)+184.04 P00450@397	916200	1215000	712200	925000	689600	761700	635200	501400	518100	976100	733500			1179000		644400				811400	861500	1186000	828600	859500	779300	811900	629100	640700	833600	668100
Hex(4)HexNAc(4)NeuAc(2)+214.97 P00450@397	4842000	3077000	3226500	2924500	3168500	2852500	3452500	2888000	2923000	2402000	2268000	2620000	2147000	2561000	2525000	2265000	2382500	2371000	3008000	2462000	4496000	3759500	3970500	2832000	3116000	3299000	3425500	2431500	2723500	2595000
Hex(4)HexNAc(4)NeuAc(2)+214.98 P00450@397	4346000	3198000	3243000	2718000	2976000	2698000	3451000	2889000	2299000	1987000	2048000	2594000	2324000	2611000	2432000	2202000	1963000	2128000	2786000	2293000		3652000	3421000	2324000	2894000	3227000	3240000	3226000	2649000	2631000
Hex(4)HexNAc(4)NeuAc(2)+215.99 P00450@397	4831000	3361000	3133000	2933000	3190000	2878000	3390000	2853000	3091000	2628000	2230000	2563000	2300000	2534000	2519000	1867000	2404000	2434000	2985000	2465000	4500000	3669000	3985000	2793000	3148000	3213000	3435000	3191000	2726000	2495000
Hex(4)HexNAc(4)NeuAc(2)Fuc(1)+161.06 P00450@397	3599000	3498000		2449000	891400	727800	760900	448300	2791000		2567000	2612000	2944000	2454000	2595000	2973000	1998000		2743000	2237000	3263000	3358000	2574000	2684000	2245000		2570000		1542000
Hex(4)HexNAc(5)NeuAc(1)+288.02 P00450@397	3280000	2986000	2786000	2808500	2078500	2176000	2217000	1642500	2170500	2070000	1652000	1892000	1912000	1600000	1833000	1829000	1593500	1521000	1947000	1904500	3433500	3311000	2086000	3070500	1942000	2244500	2229500	1937500	2741000	1739500
Hex(4)HexNAc(5)NeuAc(1)+288.03 P00450@397	3168000	3320000	3312000	2827000	2248000	2470000	2433000	58160	2242000	2075000	1595000	2098000	1890000	1660000	1844000	1843000	1746000	1819000	2108000	1933000	3588000	3527000	2194000	3133000	2061000	2403000	2226000	1981000	2160000	1867000
Hex(4)HexNAc(6)NeuAc(1) P00450@397	329200	511300	468600			521300		747900	444200	739100									355400		1088000		325600				618500
Hex(4)HexNAc(6)NeuAc(2)Fuc(4) P00450@397		1377000	1244000	880600	1180000	1143000	1460000	1520000		1344000	1111000					1194000			630400	718500	1292000	1259000	1081000	1264000	938300	1066000	968400	1227000		1066000
Hex(4)HexNAc(7)NeuAc(1) P00450@397	3337000	3737500	3443000	3522000	4031500	2841500	3093500	2670500	3446000	4302000	3313000	5389500	4770500	2994000	3948500	2867000	2477000	4624000	1840000	1878000	1820000	2427000	2135500	2041000	1681000	2468500	1988000	1861000	2767000	1406000
Hex(5)HexNAc(3)+204.08 P00450@397	191400	278100	171800	124000	85000	123400	53910	90530	116300	162200	96180	180800	284100	90950	38780	101500	34520	11960		17420		261900		40620	13390
Hex(5)HexNAc(3)+204.10 P00450@397	143900	247500	138500	102700	65990	123400		90530	93540	162200	75050	174900	306900	90950		101500		11960		17420		261900								9528
Hex(5)HexNAc(3)NeuAc(1)+225.07 P00450@397	923200	845000	753200	750800	824300	690300	737900	668400	838100	884700	835900	1056000	859100	727400	968300	812500	553100	675000	535700	434200	448000	933700	441500	402000	454700	550500	463700	406400	627100	320200
Hex(5)HexNAc(3)NeuAc(1)+225.08 P00450@397	923200	834400	756000	750800	769300	790000	731600	718700	813000	884700	835900	848600	854500	762300	999900	830700	543600	675000	535700	417800	377500	932300	441500	396800	454700	550500	463700	406400	622300	320200
Hex(5)HexNAc(3)NeuAc(1)+255.99 P00450@397	792000	669300	733500	749300	813500	596100	801300	636000	835500	810800	644500	742200		698200	568700	594000	410500	357200	648500	498400		905100	471400			676400	416300	269000	483100	172100
Hex(5)HexNAc(3)NeuAc(1)+256.01 P00450@397	836300	153700	784900	739000	806300	604900	816800	512800	801000	793200		825000			614200	594000	410500	373600	191900	405800		905100	471400					122900	504000
Hex(5)HexNAc(3)NeuAc(1)Fuc(1)+203.13 P00450@397	3053000	4285000	2932000	2897000	1546000	2239000	1748000		3275000	4221000	1812000	1813000	2190000	251900	2137000	2035000	1269000	535000	3064000	2231000	5290000	5641000	1372000	3063000	2507000	838300	2610000	1792000	3415000	513900
Hex(5)HexNAc(3)NeuAc(2)+203.14 P00450@397		115800		76030		81470		71780000				26990								50730				104800			210600		154000	109000000
Hex(5)HexNAc(3)NeuAc(2)+203.15 P00450@397	899900	13880000	1530000		1748000	32120000	1261000	1175000	1280000	13100000	34980000	32120000	32170000	34440000	32840000	32850000	30830000	35860000	1391000	12210000	983300	10770000	36080000		40440000	35270000	23780000	37330000	6167000	1826000
Hex(5)HexNAc(3)NeuAc(2)+225.06 P00450@397	4786000	4630000	4619000	4633000	4176000	4029000	4174000	4774000	4499000	5174000	4023000	4361000	4094000	4536000	4542000	4236000	4200000	4040000	5337000	4860000	5256000	5507000	4818500	4463000	5143000	4818000	4162000	3944000	4558000	4150000
Hex(5)HexNAc(3)NeuAc(2)+225.07 P00450@397	5702200	5845000	5353200	5571000	4852600	4760700	4753200	5275400	5017100	6150100	4756500	4925700	4847800	5852000	5285100	4962400	4937100	5084000	6179000	5739400	6457500	6638000	5620600	5649500	5838500	5401900	4762100	4584700	5454600	4835100
Hex(5)HexNAc(3)NeuAc(2)+241.03 P00450@397	3411000	2853000	3140500	2808500	2172500	2061000	2224000	1773500	2170500	2110000	1619000	1929500	1966000	1630500	1946500	1936500	1645500	1680000	2003000	1904500	3433500	3519000	2117500	3071000	1969000	2435000	1950000	1986500	2741000	1832000
Hex(5)HexNAc(3)NeuAc(2)+241.04 P00450@397	3240000	3126500	3252000	2815000	2236000	2289000	2102000	1614000	2179000	2110000	1685000	2024000	1770000	1728000	1891000	1827000	1682000	1686000	2056000	1933000	3460000	3527000	2151000	3082000	1969000	2136000	2217500	1744000	2741000	1818000
Hex(5)HexNAc(3)NeuAc(2)+241.05 P00450@397	3614000	3299000	3327000	2815000	2224000	2399000	2290000	1911000	2357000	2075000	1595000	2062000	1890000	1760000	1905000	1830000	1718000	1819000	2108000	1933000	3460000	3511000	2118000	3107000	1978000	2271000	2226000	1908000	2806000	1767000
Hex(5)HexNAc(3)NeuAc(2)+255.99 P00450@397	4588000	3243000	3186000	3113000	2902000	2747000	3388000	2797000	2947000	2502000	2440000	2619000	2147000	2561000	2525000	2403000	2419000	2475000	3091000	2462000	4221000	3646000	3860000	2550000	3116000	3164000	3389000	2451000	2823000	2532000
Hex(5)HexNAc(3)NeuAc(2)+256.00 P00450@397	4628000	3243000	3186000	3113000	2926000	2726000	3331000	3021000	2993000	2502000	2525000				2525000	2225000	2419000	2676000	3123000	2462000	4283000	3646000	3860000	2865000	2949000	3138000	3389000	3226000	2749000	2550000
Hex(5)HexNAc(3)NeuAc(2)+256.01 P00450@397	4718000	3243000	3411000	3060000	2926000	2726000	3331000	2669000	2941000	2416000	2255000	2621000		2578000	2542000		2406000	2676000	3123000	2462000	4283000	3646000	3860000	2959000	3080000	3138000	3389000	3226000	2749000	2550000
Hex(5)HexNAc(4) P00450@397	327800	324200	247100	441600	90910	147800	207200	325000	140800	203300	366300	301800	311900	410800	47120	245800	187700	136100		154700	172000	454000		88630	96920			193100	85650	67090
Hex(5)HexNAc(4)Fuc(5) P00450@397	1201000	1104000	931800	1072000	1359000	1164000	1049000	1161000	1390000	1603000	1206000	1279000	1380000	970800	1029000	1313000	768700	1003000	1153000	659200	735200	1487000	849100	854600	1010000	1059000	867800	928000	857000	616200
Hex(5)HexNAc(4)NeuAc(1) P00450@397	23905000	23840000	22346000	21186000	21618500	20584000	19832000	17992000	22873000	24880000	21859000	21611000	22366000	18482000	19117000	18168000	13848000	15162000	13739000	11808000	9832000	28575000	12954000	11935000	10680000	11817500	11288000	11796000	15056000	8626000
Hex(5)HexNAc(4)NeuAc(1)+273.11 P00450@397		66195000	60200000	6586000	10600000		35355000	11731500	4010500	4318500	4065000	3772000	3641000	3879500	3902000	3583000	4009000	4816000	3169000	2916500	5378000		9641500	7597000		11770000	9603000	27810000	3916500	10690000
Hex(5)HexNAc(4)NeuAc(1)Fuc(1) P00450@397	1805900	2025800	1479500	1630700	1502000	1532100	1519060	1223600	1696300	1667300	1556400	1632600	1546700	1310200	1271800	1375100	813700	921600	750100	619400	571500	1756700	914900	1155100	514000	781900	717900	462900	927200	195200
Hex(5)HexNAc(4)NeuAc(1)Fuc(2) P00450@397	120700000		116500000	113900000		109200000		216800		117600000	110600000	104700000	569300	596300	109500000	101000000	619800	993500	125200000	117400000		132600000	111900000	114900000	123100000		109600000	192300	370800	459000
Hex(5)HexNAc(4)NeuAc(1)Fuc(3) P00450@397	12736000	5244000	2867800	10056600	1649400	9966800	2638400	8619700	13425000	3175500	11230000	10669700	13351000	10974000	12621000	12050000	9321000	11178000	10716850	10594000	13000000	2096900	6165815	11163000	5239000	5791000	5208000	3928000	10402000	8514000
Hex(5)HexNAc(4)NeuAc(2) P00450@397	180925600	168762200	172216500	159455600	163566700	161717700	147418400	146099900	153911200	169336400	158354600	145768500	151428800	147450400	151938000	139917500	149456200	154643600	183767200	173426600	194254400	187542600	167243900	173135700	181150400	166779300	156464300	144731900	174974700	142132300
Hex(5)HexNAc(4)NeuAc(2)Fuc(1) P00450@397	7764000	8099000	7237200	7430600	9391000	8618800	8829000	8516200	7200300	7265300	6803500	8247300	6931600	8256750	8939000	9875100	6966000	3366000	6879700	6371850	6792700	6995000	7137000	6644000	7393200	9007500	5563600	6429150	7046000	7756400
Hex(5)HexNAc(5)NeuAc(1)Fuc(3) P00450@397	9127000	7516000	8147000	6773000	6985000	5273000	5930000	4678000	8237000	7738000	6455000	5898000	5674000	5429000	5258000	5896000	5283000	5299000	8728000	8657000	11660000	11165000	8352000	9337000	9291500	9097500	7896000	6363000	8411000	4351000
Hex(5)HexNAc(5)NeuAc(3)Fuc(1) P00450@397	151800000	146500000	141300000	112700000	134000000	126600000	123900000	66600000	119200000	121400000	110900000	90550000	105800000	91310000	105000000	103700000	89890000	90350000	121700000	100400000	156500000	168900000	132000000	137300000	141200000	137000000	129000000	113400000	122400000	25200000
Hex(5)HexNAc(7)NeuAc(1)Fuc(4) P00450@397	1281000	1011000	1058000	1137000	986100	728800	840600			763100	784500	747700	974600	777600	745600	615200	484000	448300	287500	416500	454100	973000	485200	508100	533900	669400	445300	427800	466500	241900
Hex(6)HexNAc(3)NeuAc(2) P00450@397	17890000	29550000	22310000	24300000	39270000	36900000	31360000	41450000	9962000	27580000	29750000	12750000	31180000	32700000	32600000	31380000	18400000	32310000	6476000	5682000	8359000	28780000	26350000	18510000	34110000	29510000	21920000	36990000	7623000	38450000
Hex(6)HexNAc(4)Fuc(1) P00450@397	150385	563750	475200	411900	550100	311700	652500	439500	635700	416500	494400	792750	539400	738500	399700	482800	309200	443000	539500	200950	245200	379450	236000		229700	262100	32460	198800	324900	214800
Hex(6)HexNAc(4)NeuAc(1)+182.97 P00450@397	4524000	3076000	2929000	3032000	2831000	2665000	3210000	2705000	3099000	2628000	2486000	2604000			2574000	2242000	2502000	2606000	3115000	2465000	4209000	3437000	3220000	2569000	2888000	2954000	3299000	3064000	2759000	2441000
Hex(6)HexNAc(4)NeuAc(1)Fuc(1) P00450@397		1357000		746100	1631000	1434000	1639000	1957000	913200	1547000	1627000	1591000	1819000	2055000	1905000	1943000	1897000	1933000	1262000	1303000	613700	1137000	1652000	524500	1380500	2084000	1594500	1565500	1358000	1753000
Hex(6)HexNAc(4)NeuAc(1)Fuc(2) P00450@397	1736000	1719000	1346000	1646000	1410000	1441000	325600	500600	1363000	1727000	1926000	1804000	1608000	1317000	1771000	1581000	841900	1476000	1293000	1074000	1135000	1391000	1146000	1107000	1299000	740000	1600000	1247000	1196000	1172000
Hex(6)HexNAc(4)NeuAc(2) P00450@397	1977000	990600	1747000	1415000	2107000	1605000	2289000	2812000	1697000	1715000	2061000	1949000	1459000	2723000	2000000	2530000	1917000	2154000	1158000	1028000	1320000	599200	1134000	1213000	1175000	1433000	1538000	978400	297800	2645000
Hex(6)HexNAc(5)NeuAc(1)Fuc(1) P00450@397	3191500	2216000	2009500	2893500	2161000	2648000	2172000	2195500	1985000	1886000	2354000	2432000	2343000	2632000	1962000	1841000	2128500	2000000	2564000	2122000	2288500	2562000	2113500	2468000	1980500	2447500	2190000	1826500	2224500	1565500
Hex(6)HexNAc(5)NeuAc(1)Fuc(2) P00450@397	10007000	7795700	9069000	8610500	7860600	7880500	6686000	6763900	346500	7598900	5997700	6396700	7393400	5552000	4928000	5969700	5550800	4556600	4491900	4238000	5357900	11280500	5779100	507200	4683500	5395700	5354300	4535000	243700	3242500
Hex(6)HexNAc(5)NeuAc(1)Fuc(3) P00450@397	4608000	4361000	3978000	3382000	4065000	3739000	4142000	3712000	4920000	5219000	4219000	5002000	6217000	4336000	6290000	1387000	2961000	3267000	2280000	2488000	1658000	4610000	2213000	2121000	1876000	2513000	1786000	1705000	1648000	1639000
Hex(6)HexNAc(5)NeuAc(2) P00450@397	6976000	6412000	5877000	5439000	5719000	3881000	4121000	4111700	7599000	3801000	7751700	6553000	7264000	2823000	3116000	6381600	6196100	2629100	242000	5183900	1973370	10784100	2634500	2512700	5513300	5902000	5772700	2304000	2567700	3806000
Hex(6)HexNAc(5)NeuAc(2)Fuc(1) P00450@397	6326000	6139000	2791900	3221000	4803300	4894800	4823000	3990600	3305000	6194000	5978000	5752200	5666000	2365000	4460600	2367000	1490400	1572400	3866600	3782000	2418000	4303000	1911200	2270400	2136400	2745000	1830400	1268900	1714000	1200400
Hex(6)HexNAc(5)NeuAc(2)Fuc(2) P00450@397	586400	16350000	8998000	8587000	15750000	15040000	13900000	13970000	16020000	16400000	7964000	14350000	605000	14385000	8183000	14320000	6959500	14830000	9098500	15650000	18290000	16510000	1591000	15480000	17200000	9140800		6858850	8961000	13280000
Hex(6)HexNAc(5)NeuAc(2)Fuc(3) P00450@397	21001000	2890000	14810000	31200000	30965000	30597000	32530000	13840000	31510000	25175000	23820000	20590000	20040000	24990000	24695000	21850000	20470000	22820000	28210000	24415000	2669000	2958000	11230000	12910000	13780000	29695000	29095000	29960000	25110000	30090000
Hex(6)HexNAc(5)NeuAc(2)Fuc(4) P00450@397	1295000		1205000	1170000	901250	1079000	971400	970900	3120000	3027000	2631000	2725000	2732000	2475000	2654000	2703000	1352000	447300		7054000	5158000	1163000	1017000	628800	876000	895400	1123000	453000	2837000	595000
Hex(6)HexNAc(5)NeuAc(3) P00450@397	22425000	38974500	36550000	33284000	34458000	21556000	30936500	29693500	17844000	36203200	35290000	31324200	33234000	32409000	34779000	32514500	30703200	18615000	36322000	36898000	41770000	39376000	35400000	36251000	18951000	39104000	34600600	18006600	39248500	15657000
Hex(6)HexNAc(5)NeuAc(3)Fuc(1) P00450@397	5432500	19578000	20436000	16147000	17390200	19409900	19542900	13761000	29148400	29400600	32452000	3680900	23659300	23678000	25726000	3608000	20628500	24580000	27939000	25671000	4607000	14636000	13770000	11970000	18529000	14184000	17434000	15613000	29770200	13134000
Hex(6)HexNAc(5)NeuAc(3)Fuc(2) P00450@397	1172000	1000000	1034000	780100	665400	1006000	834000	1103000	609400	1969000	1223000	2060900	1349000	1878000	1552000	2221000	903400	1034000	777500	336500	590600	782000	628300	748600	694400	552400	1000750	460300	1974000	388300
Hex(6)HexNAc(5)NeuAc(4) P00450@397	1145850	1161500	898600	934550	751700	721150	691450	782250	366600	1103950	1036800	1265000	285200	1250700	1000100	1064200	242900	826050	413000	436600	1053800	694650	608400	830250	748350	764400	515200	512100	1023250	446150
Hex(6)HexNAc(6)NeuAc(1) P00450@397	88030000	83180000	81530000	57230000	81250000	60030000	75480000	70150000	59360000	75420000	71130000	53360000	60950000	52270000	67860000	59250000	62200000	66650000	81960000	76700000	99390000	94600000	84160000	86930000	94400000	87630000	82650000	72510000	74330000	63750000
Hex(6)HexNAc(6)NeuAc(1)Fuc(2) P00450@397	1178000	3375000	31600000	168400		585900	562400		2202000			444800		481000				128800				731200	3187000			421600		290100
Hex(7)HexNAc(6)Fuc(4) P00450@397	22100000	20930000	22540000	20605000	15800000	17790000	15330000	614800	19880000	19220000	16650000	12290000	16620000	13590000	12430000	13220000	21810000	8835000	15800000	14155000	16870000	16935000	17160000	17040000	15695000	17235000	12865000	7058000	19840000
Hex(7)HexNAc(7) P00450@397	6776000	5691000	6656000	5542000	5454000	4116000	4303000	2795000	6915000	4994000	4985000	3967000	4030000	3817000	2852000	4302000	3701000	3652000	7044000	6846000	9797000	8492000	6665000	7734000	6023000	7275000	5882000	4327000	7210000	2760000
Hex(7)HexNAc(9)Fuc(1) P00450@397	1263000	970700	856750	686300	1013000	706500	619300	519000	1000450	650250	554100		810000	301000	543000		340000	314300	259700	273100	256700	1080000	546100	412100	361200	403050	395500	333000
Hex(8)HexNAc(7)NeuAc(1)Fuc(1) P00450@397		3486000		2473000		1388000			3394000			2977000		2649000			1624000		2505000	2259000	2921000		962200						2484000
Hex(9)HexNAc(10) P00450@397	3420000	4297000	4179000	3719000	3672000	3121000	3411000	3547000	3053000	3553000	3551000	3417000	3959000	3815000	3063000	4375000	3138000	4292000	2988000	2254000	3065000	2093000	2704000	2824000	2332000	2013000	3515000	2600000	2795000	3574000
Hex(12)HexNAc(7) P00450@762	21380000	20550000	21590000	20130000	18010000	18820000	9230500	82630	14260000	15630000	15725000	9560000	14935000	1358000	7757500	8622000	13400000		9584000	5450000	14980000	17190000	14240000	16010000	11840000	11545000	15520000	1492000	11150000
Hex(3)HexNAc(3) P00450@762		635900000		443700000	942500000	748600000	946500000	905900000		606600000	874400000	861700000	718200000	857100000	850200000	812400000	673400000	857300000		284100000			772900000		938300000	974300000	732200000	933800000		924200000
Hex(3)HexNAc(6)NeuAc(2)Fuc(1) P00450@762		606600	759600		295200	176000	365800							274500							129200		878300		168200	1211000
Hex(4)HexNAc(4)NeuAc(1)+161.05 P00450@762	171300		281600	245200	288200			117800	301100		152100					181100			33750			251400	34340	46120				222400	50150	138500
Hex(4)HexNAc(4)NeuAc(1)+162.12 P00450@762			933600	974800	1422000	1500000	1223000	1037000		1149000	1832000	1313000		1191000	1472000	1369000	889400		1013000		335300	1399000			318100	579000	345600	650900		563000
Hex(4)HexNAc(4)NeuAc(1)Fuc(2)+289.10 P00450@762											355200						603400	538700		183300			211100						30980
Hex(4)HexNAc(4)NeuAc(2)+184.05 P00450@762	12370000	12510000	12770000			11120000			10150000	11360000	548300	608900	11090000	10380000	526000	11240000	8625000	381700	10110000	9305000				12800000		11770000	8991000	9648000	11890000	9152000
Hex(4)HexNAc(4)NeuAc(2)+205.06 P00450@762	1309000	1351000	1327000	1224000	1018000	1259000	882000	994900	1536000	1608000	1377000	1086000	1199000	1193000	1113000	1113000	1075000	1242000	1237000	1107000	1594000	2434000	1127000	1242000	1274000	1415000	1647000	1220000	1203000	1488000
Hex(4)HexNAc(4)NeuAc(2)+214.97 P00450@762	3567000	4025000	4528000	3684000	3996000	2440000	3931500	4525500	2814000	3393000	3154600	3643000	3192900	3996000	3911000	3294100	3298600	3928700	4207000	3861300	5552000	3250000	3093000	3765700	2912000	2797000	2707000	2445600	3595700	2249550
Hex(4)HexNAc(4)NeuAc(2)+214.98 P00450@762	1541000	1198000	1093000	1084000	1153000	1106000	1323000	1113000	1611000	1089000	941000	1460000	957900	1061000	1025000	922100	916600	818700	1128000	744800	1512000	1315000	1280000	1014000	1147000	1032000	1346000	886300	906600	729600
Hex(4)HexNAc(4)NeuAc(2)+242.02 P00450@762	4276100	4866100	4394900	3385200	4145200	4436100	3277800	3737400	4255900	3393000	4178100	4087200	4026100	3344200	3532800	3414900	2904700	3687780	2796200	2951300	3314950	2993000	3844300	3046300	3762600	4296200	3270050	3287400	3377000	3083400
Hex(4)HexNAc(4)NeuAc(2)+242.03 P00450@762	4211000	4310000	4261000	3335500	3590500	3464000	3129500	3220000	3770000	3384500	3821000	3328500	3782000	3357500	3997500	3415500	3020700	2929500	3144550	3061950	3588500	4319000	3688000	3775500	3544000	3881500	3372000	3060500	3226500	3009000
Hex(4)HexNAc(4)NeuAc(2)+242.04 P00450@762	3925000	4559000	3757000	4278000	3399000	3482000	3016000	3183000	4087000	3550000	4214000	3785000	4124000	3552000	4299000	3695000	3292000	3016000	2874000	3052900	3058200	2695000	3390000	3244000	3597000	3532000	3214000	2908000	3653000	2918000
Hex(4)HexNAc(4)NeuAc(2)+242.05 P00450@762	4003000	3511000	3862000	3354500	3308500	3546500	3190500	3299500	3640000	3525500	3560500	3147500	3320000	3194000	3403500	3047500	2797600	3009500	2277500	2930500	2527000	2937000	2376900	2798200	2061500	2684300	2365800	2397300	2537190	2881000
Hex(4)HexNAc(4)NeuAc(2)+242.06 P00450@762	2621000	2364000	2326000	1920000	1938000	1876000	1522000	1704000	2278000	2218000	2029000	1886000	1948000	1835000	1998000	1846000	1841000	1757000	2289000	2094000	2581000	2945000	1999000	2097000	2090000	2147000	1797000	1813000	2485000	1875000
Hex(4)HexNAc(4)NeuAc(2)+242.07 P00450@762	2621000	2364000	2326000	1920000	2044000	2052000	1836000	1804000	2278000	2218000	2029000	1886000	1966000	1835000	1998000	1846000	1841000		2305000	2094000	2581000	2945000	2100000	2097000	1866000	2178000	1797000	1813000	2485000	1835000
Hex(4)HexNAc(4)NeuAc(2)+243.02 P00450@762	2245000	2008000	2154000	1746000	1809000	1828000	1612000	1716000	1936000	1962000	1843000	1622000	1837000	1688000	1859000	1682000	1800000	1651000	2105000	1996000	2547000	2677000	1982000	2001000	2058000	2182000	1759000	1721000	2088000	1906000
Hex(4)HexNAc(4)NeuAc(2)+243.04 P00450@762	3075000	2817000	2677000	1758000	1809000	1759000	1598000	1482000	1946000	1994000	1843000	1670000	1809000	1688000	1852000	1682000	1828000	1651000	2074000	1996000	2485000	3335000	1890000	643900	2012000	2109000	1692000	1692000	2081000	1756000
Hex(4)HexNAc(5)NeuAc(1)+288.02 P00450@762	1013000	932800	955100	1157000	973300	811100	780300	670500	540100	657800	638800	568700	544200	542000	569500	502600	667700	682500	788500	815500	1592000	1429000	1090000	1120000	942800	1315000	959900	748000	890100	847900
Hex(4)HexNAc(5)NeuAc(1)Fuc(1)+201.98 P00450@762	701800	517300	459100	545700	465500	625200	495700	492300	1044000	1179000		1199000	850500	856000	762500	1140000						594500	342200	336000	335800	385400		479600	887900	372800
Hex(4)HexNAc(5)NeuAc(2) P00450@762							79950	363900																				268000	44520	534200
Hex(4)HexNAc(6)NeuAc(2)Fuc(4) P00450@762		383800	382700			217300		491600	188900		283300	410700	362700	260300	485000	337700	320100	229100	388900	270700		384600	356900		316000	452700		234700		376200
Hex(4)HexNAc(7) P00450@762	709700	1027000	866300	844600	798300	945500	671400	979200	1030000	814600	1210000	1037000		1072000	879500	907600	595900	857500	714000	530600	359700	1082000	473300	525500	481600	695500	610900	536700	692700	644400
Hex(5)HexNAc(3)NeuAc(1)+202.10 P00450@762	93070	285400	108000	121800	100900	130500	84410	84400	78980	62940	110000	38540	69840	46750	142200		37270		31390	56380			58620	139200	81790	82270	95670	90210	42210	41420
Hex(5)HexNAc(3)NeuAc(1)Fuc(2)+224.06 P00450@762	12660000	12600000	13070000	722700	512800	447600	623700	464500	723100	11480000	585500	697300	847800	10480000	632400	660000	791700	10880000	10300000	9488000	12130000	652900	458900	12930000	10900000	11890000	9013000	456200	12000000	9176000
Hex(5)HexNAc(3)NeuAc(2)+225.06 P00450@762	6659100	12620000	13120000	487500	12630000	11130000	10130000	10620000	622400	11510000	526800	662300	11215000	10490000	583250	11375000	8726000	10760000	464000	371400	564800	7138150	12140000	463400	10745000	11920000	9030000	430250	12040000	9160500
Hex(5)HexNAc(3)NeuAc(2)+225.07 P00450@762	11930000	12540000	480600	643200	12600000	10490000	10160000	10460000	9673000	11300000	385900	608900	916500	10380000	478200	504200	8407000	10810000	10220000	423800	11360000	13510000	12130000	12870000	10690000	475600	9013000	9639000	12010000	9152000
Hex(5)HexNAc(3)NeuAc(2)+225.08 P00450@762	12100000	6508900	493400	745450	530850	5944400	10190000	394400	5249450	6025050	623800	724100	805900	10450000	602950	6000000	4728500	10825000	618250	570900	11515000	7083900	12180000	12830000	11080000	11790000	9005000	342500	6314950	9281000
Hex(5)HexNAc(3)NeuAc(2)+226.07 P00450@762	976700	466800	476500	428100	442500	392500	412100	1003000	424300	1145000	518100	407700	362900	490200	413400	435500		419900	1103000	904300	1194000	927800	936900	1148000	318100	335400	923300	869100	281600	794200
Hex(5)HexNAc(3)NeuAc(2)+241.03 P00450@762	1013000	932800	955100	1157000	973300	856300	801700	711900	540100	657800	638800	568700	544200	542000	569500	500000	667700	682500	788500	815500	1592000	1537000	1065000	1096000	987800	1326000	979200	743100	890100	860100
Hex(5)HexNAc(3)NeuAc(2)+241.04 P00450@762	997200	892500	955100	1157000	955800	875400	721700	713500	484900	661600	667300	568700	544200	542000	543700	500000	667700	682500	788500	815500	1589000	1520000	1110000	1111000	966700	1185000	952100	726600	835800	847900
Hex(5)HexNAc(3)NeuAc(2)+241.05 P00450@762	975600	860200	923300	1132000	955800	816700	780300	704700	452100	639100	667300		533400	542300	543700	500000	667700	682500	799200	815500	1533000	1494000	1110000	1107000	944100	1118000	917500	776300	797700	835000
Hex(5)HexNAc(3)NeuAc(2)+246.07 P00450@762	1324000	1444000	1327000	1297000	1515000	1577000	939200	880600	1510000	2007000	1377000	1109000	1232000	1541000	1083000	1101000	1120000	1242000	1237000	1200000	1637000	2434000	1136000	1242000	1217000	1309000	1647000	1175000	1203000	1381000
Hex(5)HexNAc(3)NeuAc(2)+246.09 P00450@762	1316500	1413500	1327000	1260500	1551000	1432000	910600	1001450	1523000	1489000	1337000	1097500	1215500	1370000	1098000	1128500	1075000	1227000	1347500	1173000	1631500	2434000	1140000	1242000	1249000	1415000	1672000	1220000	1203000	1434500
Hex(5)HexNAc(3)NeuAc(2)+246.10 P00450@762	1324000	1444000	1327000	1297000	1515000	1410000	882000	1035000	1627000	1560000	1377000	1086000	1232000	1193000	1113000	1144000	1075000	1242000	1237000	1218000	1637000	2434000	1153000	1242000	1274000	1415000	1580000	1220000	1203000	1509000
Hex(5)HexNAc(3)NeuAc(2)+255.99 P00450@762	6481000	5881400	6203200	5989600	6461500	4459200	6011700	2725400	6721800	4860900	4673800	5546900	4525000	5970800	6066900	5339400	6124800	5111100	7002400	5425200	6649200	5964900	6055400	6080500	4976800	4826500	4970400	5461100	6038400	2395450
Hex(5)HexNAc(3)NeuAc(2)+256.00 P00450@762	5140000	4057000	4725000	2731000	2702000	3025000	3909000	3947000	4412000	3600500	3411100	2702000	3346200	2699000	3911000	3294100	3285300	3241700	4548000	3689300	5896500	4690000	2977000	3938300	2613000	2510700	4375000	3249600	3918300	3475800
Hex(5)HexNAc(3)NeuAc(2)+256.01 P00450@762	6190500	5675000	3787000	5380000	5787000	4045000	5818500	5408000	5730000	4638000	4690750	5429000	4406150	4911000	5516000	4490600	5075100	4298700	6103000	4963800	7747500	5803000	5677000	5495300	4255000	4353500	5506000	3772600	5506800	3277000
Hex(5)HexNAc(3)NeuAc(2)Fuc(1)+225.07 P00450@762	347400	236100	357500	136100	473900	422800	310900	139800	237300	275600	226200	598200	278300	201900	428000		435300	377500	376600	258500	417300	340000	445400	159500	259100	222800	369200	235700	306900	325600
Hex(5)HexNAc(4) P00450@762	533800	554100	404500	294920	524200	401120	365930	270110	440700	466740	323540	323640	416200	248760	317530	264210	129600	138590		95500	291600	453210	179000	164200	238000	438080	175700	223140	154300	224400
Hex(5)HexNAc(4)Fuc(2) P00450@762	2040700	1973600	1492750	1531010	1856180	1766900	1598200	1380400	1998620	2017700	2220000	1614540	1888030	1919420	1445855	1364710	951800	1422790	957300	1023640	665740	2218600	1187680	870000	946570	930100	679600	764590	1018210	876920
Hex(5)HexNAc(4)Fuc(3) P00450@762	3754000	129500		207300		5556000	136500	2958000	3408000	3554000	2851000	3282000	2985000	2777000	2685000	2986000	2299000	2112000	2200000	2123000	1695000	6904000	3930000	3835000	3755000	130800	3608000		2468000
Hex(5)HexNAc(4)Fuc(4) P00450@762		83130										35360								107800		184100	81530	61840		56320	27170	21500		98470
Hex(5)HexNAc(4)Fuc(5) P00450@762	809400	584500	592800	676200	763400	695300	659400	595800	26340000	441100	619500	564200	633900	514500	586800	531400	712200	800300	713900	767300	829900	1044000	921800	999400	948600	899600	872100	1042000	583800	750200
Hex(5)HexNAc(4)NeuAc(1) P00450@762	17138900	17969000	15510600	16404500	16722700	15889800	15031200	15674200	17329800	18464800	19195100	15869620	15901400	14307660	17186750	13992000	11170270	13332500	9014145	8875800	7527700	20650700	12268620	9146700	11527500	11860500	10273100	10627610	10052410	8137260
Hex(5)HexNAc(4)NeuAc(1)+176.05 P00450@762	179300			466000	211900		294900				224200		203600		172700						372200	274600	223000	160800	246100	240400		232900		166000
Hex(5)HexNAc(4)NeuAc(1)+290.07 P00450@762		104400	66870		26570		57720												189300	221300	119200	260000	111000	72890	80060	112500	27170		76950
Hex(5)HexNAc(4)NeuAc(1)+291.03 P00450@762	716200	736900	631900	674200	673100	542000	382700	457900	553000	419500	495400	196800	322400	360700	250100	598100	309700	458300	588900	341900	826500	887400	521300	675400	502600	264100	370500	321200	432600	174200
Hex(5)HexNAc(4)NeuAc(1)Fuc(1) P00450@762	2802000	7418000	4798000	7249000	11334000	12428700	9488000	8905000	2854700	6002000	12245000	10521000	11984000	10180000	10062000	9801000	8833900	8052400	1233800	2191000	2675800	2888000	4726800	1806700	5514200	6934000	3379000	6279500	1406900	5296400
Hex(5)HexNAc(4)NeuAc(1)Fuc(2) P00450@762	102812100	3109900	2901400	3080700	3025000	3042700	2722400	2744400	2743700	2856000	2513400	3049000	3424000	2505700	2595500	2375600	3682800	3021800	3819700	3597800	4249800	4139900	3475700	3570900	3851600	3318000	4327300	89500200	3736100	3152400
Hex(5)HexNAc(4)NeuAc(1)Fuc(3) P00450@762	1214400	1123200	1081100	851900	1358100	952900	695200	1039000	1199100	1471500	1106700	31849400	920800	1097500	1203300	1053000	988500	1282200	44912100	39614700	1471100	1718200	1552400	1443000	957700	926400	1579100	1385700	1290400	1058900
Hex(5)HexNAc(4)NeuAc(1)Fuc(4) P00450@762	608900	541900	943200	610800	587200	432200	690100	453500	532700	434600	452500	543800	405200	575800	410600	417300		630000	362200	204300	447500	373000	277000	509400	365900	301400	565200	450200	301700	408800
Hex(5)HexNAc(4)NeuAc(2) P00450@762	176749000	168164200	171636000	164130800	162746000	161193000	147765700	144493700	155732000	161739800	157154200	140890300	147476900	142862000	149592000	144223300	140799200	142601000	175774500	163311500	198213000	202392600	170806500	176863000	175088500	178697800	150035000	138620000	169957000	144956500
Hex(5)HexNAc(4)NeuAc(2)+226.01 P00450@762	988300	1110000	1078000	880000	596200	749900	849100	493900		742700		588900	617800	627300	760700	332500			628500	546900	710600	795600	1078000	591700	487800	670700	596100	706300		510200
Hex(5)HexNAc(4)NeuAc(2)Fuc(1) P00450@762	54696000	50198700	51268600	48756000	51642300	53141500	45851300	43015200	49476500	49771000	47131000	44962000	45607500	47582000	46409000	44079000	43950000	43484000	53767500	49568000	56545000	61526000	48962500	49533000	53858800	60734700	45400500	40113000	60174500	43676500
Hex(5)HexNAc(4)NeuAc(2)Fuc(2) P00450@762	695000	523100	931800	581200	507300	432100	594800	543400	487000	709400	521700	327000	560100	681600	455300	438700	723150	658800	380900	302200	471100	411100	284900	584400	312100	352500	841900	436300	393200	264500
Hex(5)HexNAc(5) P00450@762	6848000	19990000			24380000	22320000	24690000	21430000		18910000	23180000	22760000	22110000	22300000	22520000	20390000	12220000	1856000					20080000		19590000	21040000	16600000	18970000		17440000
Hex(5)HexNAc(5)NeuAc(1)+167.99 P00450@762	2678000	3910000	3853000	3533000	3339000	3482000	3178000	3267000	3859000	3391000	3449000	2966000	3190000	3071000	3245000	2957000	2824900	2901000	3439000	3053100	4176000	4560000	3584000	3476000	3578000	3599000	3363000	3016000	3577000	3034000
Hex(5)HexNAc(5)NeuAc(1)+168.00 P00450@762	10542000	5147000	7960000	5748000	1847000	3996000	3527000	1868920	2053000	2016000	4300000	3816000	1887000	1801000	1882000	1734000	1883000	3688000	2257000	4496000	7168000	12684000	2080000	5450000	2187000	4111000	1760000	1775000	6235000	1941000
Hex(5)HexNAc(5)NeuAc(1)+168.97 P00450@762	2059000	1994000	2078000	1758000	1809000	1814000	1624000	1639000	1968000	1991000	1843000	1622000	1974000	1680000	1859000	1903000	1828000	1865000	2105000	1996000	2485000	2621000	1879000	2004000	1989000	2149000	1691000	1678000	2088000	1824000
Hex(5)HexNAc(5)NeuAc(2)Fuc(1)+289.10 P00450@762			2392000		2067000						244600		203700	311300	260300	232800	910400	362000
Hex(5)HexNAc(5)NeuAc(2)Fuc(2)+289.09 P00450@762	442600	490800	866500	562740		807550	699410	825330	366300		722000	736200	454910	631620	750160	806170	1545500	935600	356200	304130	380740	60690	357400	425200		227600	88560		297700	202920
Hex(5)HexNAc(5)NeuAc(2)Fuc(3) P00450@762	285800	271700	1095000	528500	353600	690800	717400	1018000	321000	480300	636400	496300		578900	662400	729100	2203000	1140000	504100				520900	762200		235100		246800
Hex(5)HexNAc(5)NeuAc(3)Fuc(1) P00450@762	1511000		924900	1809000	903100	1238000	1265000	1087000	1644000	1233000	1390000		1227000	1972000	1072000	1280000	3699000	1743000	2236000	1588000	1314000		1724000	1655000		815500		613300	1409000
Hex(5)HexNAc(8) P00450@762			39980		313200	220900			18720		106700	113200		340300		308400	316500				154400	112100	67480		453000			315200	919900
Hex(6)HexNAc(2) P00450@762	278200	583800	191000	304400		160200		281200	281300	220500	173700	154000	173700	329100	203800	286900	54730	260100	223800	164000		268100	108700	170100	208800	161300	139900	427100	142700	228500
Hex(6)HexNAc(4)NeuAc(1)+172.05 P00450@762	1324000	1444000	1327000	1297000	1515000	1606000	850800	1035000	1627000	1560000	1377000	1086000	1232000	1541000	1083000	1144000	1075000	1242000	1237000	1218000	1637000	2434000	1153000	1242000	1217000	1415000	1647000	1220000	1203000	1458000
Hex(6)HexNAc(4)NeuAc(1)+209.00 P00450@762	1486000	1657000	1638000	1949500	1371500	1422500	1123450	1429000	1520000	1363000	1719000	1459500	1819000	1457000	1631900	1493500	1061150	1133000	1023000	871300	934550	1957000	1321000	1326000	1356500	1305000	1415000	817900	1008300	1057000
Hex(6)HexNAc(4)NeuAc(1)+209.01 P00450@762	3945000	4901500	4192000	3699500	3584000	3238000	3270500	3298500	3951000	3431000	4216000	3731500	4271000	3750500	4012000	3369000	3038500	3256000	2756650	2996100	3159550	2832000	4051000	3470900	4060500	3854500	3400000	3183500	3584500	2964000
Hex(6)HexNAc(4)NeuAc(1)+209.02 P00450@762	5177000	5829000	5369000	5129000	4468000	4645000	4141000	4551000	5311000	5111000	5580000	4949000	5428000	4774000	5190000	4988000	4200000	4185000	4361100	4345900	5537000	6600000	4574000	4689000	5070000	4792000	4421000	4097000	5090000	4116000
Hex(6)HexNAc(4)NeuAc(1)+209.04 P00450@762	7566500	3507000	7190500	3297000	3978000	5124000	3571000	2934400	3659000	3546000	4826000	3448000	3350000	3113000	3493000	3114000	4101300	3032500	2841100	2973100	5336850	2945000	2595300	5256400	2119000	6109000	4467550	2760000	3567000	2669300
Hex(6)HexNAc(4)NeuAc(1)Fuc(1) P00450@762		317500		394300																		156100				201900
Hex(6)HexNAc(5)Fuc(2) P00450@762	1781800	1899400	1702100	1831700	1321200	1945500	2009200	1859500	1893600	2344700	1972900	1697700	2240100	1741100	1131200	1717000	2171700	1423400	1270100	949820	964000	1149700	1060300	1100600	584830	670000	658500	893900	1064800	1337000
Hex(6)HexNAc(5)Fuc(3) P00450@762	195600	257300	210800	246800	297400	226600	121100	132800	260900	319600	241000	167400	141000	241700	140800	104500	1930000	145300	1489000	468500	1302000	185500	46800	38450		42500	49250	31410	1272000
Hex(6)HexNAc(5)NeuAc(1) P00450@762	568400	417300	517100	528400	547600	646900	540100	388900	466100	593700	625200	666000	579300	519700	497800	462000	293100	286700		99860	126700	559600	187500	229400	117600	161400	197700	185500		119100
Hex(6)HexNAc(5)NeuAc(1)Fuc(1) P00450@762	1199000	865700	1363000	1338000	1007000	1217000	1446000	984700	1492000	1225000	1088000	1572000	1340000	1182000	1115000	1346000	1128000	1140000	498700	816500		1169000	523500	662800	889000	861900	822500	535300	661500	739400
Hex(6)HexNAc(5)NeuAc(1)Fuc(2) P00450@762	4746500	4954500	3255350	4244500	4058000	4300500	3855500	3211500	4474000	4577500	4402000	3666000	70218500	3604500	3947000	3752500	3237500	73777500	78299000	42814500	1889300	5695000	2686000	2848000	1999100	209700	2506500	1926000	2921000	1419500
Hex(6)HexNAc(5)NeuAc(1)Fuc(3) P00450@762	766000	800700	666400	725000	797800	657900	741500	659300	625700	875100	706600	786800	705900	704900	693900	667100		300700	332400	218700		648400	439700	321900	382000	332900	389100	353400	474500
Hex(6)HexNAc(5)NeuAc(2) P00450@762	11273900	16303100	13944400	14067500	14028600	13621000	13429600	11148800	14122000	55182000	13744700	12937100	12024600	12105400	11989100	10693900	10221400	9592800	171034700	6737600	6745800	16397000	9071000	8046400	6590200	7968600	7138400	8229200	9574300	5509300
Hex(6)HexNAc(5)NeuAc(2)+273.09 P00450@762									166900	148800	225400	172100	222200	336400	260200	165900	898400	395100	97330
Hex(6)HexNAc(5)NeuAc(2)Fuc(1) P00450@762	17533700	18013100	15362000	15661600	14920500	15443200	15036500	12681200	16085600	17082000	14818500	14317100	14744900	12995400	13467200	13330800	9397200	9980600	9860200	8669500	8281400	20685900	9101300	8961000	9022800	9467200	8578700	7907100	11088600	5798000
Hex(6)HexNAc(5)NeuAc(2)Fuc(2) P00450@762	57760000	55045000	53168000	52326000	51108000	47402000	45082000	43736000	12598000	13485000	12018000	11908000	12665000	11561000	11748000	11582000	11088000	12044000	11179000	10769000	62597000	65540000	54119000	53251000	55516000	57196000	47907000	43701000	12411000	45120000
Hex(6)HexNAc(5)NeuAc(2)Fuc(3) P00450@762	7294000	7646000	7137000	7227000	6532000	6394000	5661000	5729000	50903000	7420000	6606000	5819000	5918000	6273000	6459000	5514000	41611000	6449000	8195000	7953000	8403000	9718000	7098000	7188000	55911000	7901000	5995000	39650000	8813000	5863000
Hex(6)HexNAc(5)NeuAc(3) P00450@762	88064000	83129000	82406500	67460000	79041000	76075000	57792500	67027000	73142000	66690000	66483000	62663000	64716000	63073000	63893000	63774000	56621000	61061000	77239000	70437000	93868000	82610000	80989500	72325500	83825000	76221500	72456000	67083500	79427000	67352500
Hex(6)HexNAc(5)NeuAc(3)Fuc(1) P00450@762	85794000	88397500	85629000	74869500	81815000	80219000	68521000	64507500	75832500	72107500	63792500	72166000	74973000	27872000	69007000	68723000	64642000	63529000	82641500	79553000	96832000	95304000	77203000	83826500	90294500	90302500	74852000	67287500	86691000	69897000
Hex(6)HexNAc(5)NeuAc(3)Fuc(2) P00450@762	48150500	35577000	40348000	42701400	8572800	13007300	9255800	8597500	43776800	13984200	9760300	8386200	9812300	8918900	8791900	8396400	8359700	8079100	46850500	41867300	61875200	61906700	25463800	34666100	16472200	10640400	21802300	7977100	45082200	10313300
Hex(7)HexNAc(6)NeuAc(3)Fuc(2) P00450@762	1402000	1343000	871800	1254000	922200		690100	561200	1054000	996900	1026000	982200	1030000	1211000	996600	1040000	915100	1141000	830200	1182000		1010000		1002000		1284000	724700	624700	1274000	233400
Hex(8)HexNAc(2) P00450@762								4786000	948500						4570000	3560000					129000	5679000			503600		3375000	3988000	171500	3833000
Hex(8)HexNAc(7) P00450@762	1300000	869000	993100	955900	881800	1132000	821000	888300	1138000	1052000	1187000	1140000	942700	1104000	1055000	1052000	888000	1386000	1089000			125300	516700	426900	159500	546700	164800	438500	1339000	272900
Hex(5)HexNAc(4)NeuGc(1)Fuc(1) P00558@37	4255000	4031000	4228000	3962000	3948000	2593000	3664000	3407000	4692000	4332000	4409000	4281000	3560000	4117000	3989000	4019000	3543000	3877000	3838000	2868000	3148000	4702000	3795000	3765000	4284000	3687000	3568000	3134000	4024000	2154000
Hex(5)HexNAc(4)NeuAc(1) P00734@121	4381000	3991000	4078000	2943000	3607000	2996000	3149000	2797000	3682000	3508000	3171000	2666000	3217000	3162000	2868000	2997000	2885000	2908000	2315000	1843000	1396000	3694000	2354000	2610000	1690000	1878000	1820000	1890000	2366000	1088000
Hex(5)HexNAc(4)NeuAc(1)+290.09 P00734@121	29670000	29170000	23400000	27830000	22940000	27340000	13840000	16720000	25880000	16490000	21930000	12350000	18330000	12760000	15730000	10970000	27690000	23170000	26280000	27270000	34840000	32330000	25830000	33070000	28040000	32200000	28250000	23340000	26720000	22750000
Hex(5)HexNAc(4)NeuAc(1)+290.11 P00734@121	27910000	23790000	27120000	31630000	23040000	27000000	26700000	22360000	26480000	27750000	22940000	21310000	22450000	20120000	22340000	23440000	29050000	25250000	37330000	33320000	27130000	31890000	32810000	25900000	22760000	25050000	21670000	22540000	23660000	26440000
Hex(5)HexNAc(4)NeuAc(2) P00734@121	31897000	31904000	24682000	38266000	36075000	30494000	23924000	24345000	43004000	48829000	35483000	28742000	35661000	23910000	34018000	42884000	37905000	36362000	46198000	43325000	31871000	39081000	30948000	32603000	28748000	30517000	28510000	27376000	29281000	29882000
Hex(8)HexNAc(6) P00734@121	1182000	1193000	463300	1172000	1811000	1211000	1759000	1506000	1222000	1836000	1701000	1412000	1701000	1415000	1284000	1389000	912100	1625000	1102000	1005000	372500	1905000	1183000	1192000	1036000	546300	1404000	844100	996200	987000
Hex(10)HexNAc(2) P00734@143	614359000	255432900	458820000	457863000	127044500	178355900	9029000	7836000	418190000	72700000	4936000	8967200	9389000	7105000	5423000	47420000	7117000	4733000	399500000	339500000	455058000	352131000	201539500	383883900	40342500	45760000	18586500	8505700	423879000	3390000
Hex(3)HexNAc(3)+163.06 P00734@143	2535000	3132000	2825500	2583000	2771000	2416000	2373000	2209500	2635000	2893000	2699000	2514000	2469000	2250000	2166000	2363000	2192000	2024000	1390500	1024000	1148000	1927000	1280000	1175000	677600	872100	1108000	1331000	1405500	1190000
Hex(3)HexNAc(3)Fuc(1) P00734@143		1417000	1089000		1229000	914600	944300	495000	969700		726500		841000	599300	771000	583200	273400	693300	758000	1000000	1470000	1715000	1165000		1138000	1292000	969000		749200	496400
Hex(3)HexNAc(4)Fuc(1) P00734@143	1354000		13120000			12055000		11562000	1593000			11660000	11350000	11730000	11160000		9608000	10337700		9608000	9954500	15650000	9278000	797000		9968500	8902000	7778000		6979000
Hex(3)HexNAc(4)Fuc(3) P00734@143	1836000	1529000	1457000	1604000	1505000	1449000	1310000	1174000	1144000	1403000	4632000	869400	1321000	4606000	1209000	1404000	1443000	1245000	830600	947200	1286000	1980000	1133000	1264000	1232000	1269000	1214000	1106000	858100	980900
Hex(3)HexNAc(4)NeuAc(1)Fuc(1) P00734@143	185396000	5342000	174627000	5385000	176784000	8673000	156217000	147762000	6472000	177028000	185001000	10006000	36722000	170958000	147011000	35933000	5568000	143739000	5211000	159015500	151319500	6419000	142508000	30984000	5213000	147064000	4674000	119290000	147409000	109664000
Hex(4)HexNAc(2)+204.07 P00734@143	2468000	2895000	2558000	2299000	2716000	2416000	2345000	2219000	2357000	2642000	2473000	2303000	2266000	2183000	2029000	2196000	2026000	1788000	1155000	602600	1335000	1608000	1197000	1492000	679600	873200	1158000	1124000	1215000	1090000
Hex(4)HexNAc(2)+204.08 P00734@143	2441000	2968000	2616000	2436000	2868000	2416000	2072000	2198000	2539000	2696000	2489000	2642000	2345000	2160000	1864000	2351000	2203000	1918000	1273000	744300	1106000	1709000	1197000	1179000	677600	858700	1108000	1124000	1319000	1167000
Hex(4)HexNAc(3) P00734@143	2454000	2815000	2459000	2271000	2561000	2330000	2265000	1983000	2329000	2591000	2375000	2157000	2181000	2162000	1943000	2144000	1968000	1724000	1100000	697400	1183000	1635000	1134000	1473000	683400	841000	1080000	1095000	1191000	1065000
Hex(4)HexNAc(3)NeuAc(1) P00734@143	843300	572200	689900	590800	676000	681700	660000	477900	743300	746200	660800	573800	650400	546300	641800	702830	829000	702300	735200	337840	761800	917000	610700	585000	672300	533900	508820	492200	857500	487410
Hex(4)HexNAc(3)NeuAc(1)+275.11 P00734@143	441300000	437900000	432700000	404900000	395300000	415000000	384600000	373700000	377000000	365500000	395900000	350400000	349800000	358800000	355500000	342700000	274600000	342300000	299800000	272000000	433400000	396200000	364400000	351400000	401900000	432900000	342500000	291000000	348000000	285400000
Hex(4)HexNAc(4)Fuc(1) P00734@143	2820000	2992000	2923000	7157000	2444000	2673000	2365000	1866000	2475000	2644000	2248000		2585000	2442000	2148000	2116000	1696000	1729000	5778000	4766000	1430000	2580000	1671000	1655000	1705000	1841000	1957000	1378000	1853000	1003000
Hex(4)HexNAc(4)NeuAc(1) P00734@143	540600	700300	632500	796400	714900	595500	749700	697200	611700	800900	907200	807800	731400	799600	917800	768800	586800	795900		845700	919200	899000	755700	778500		767900	837700		833900
Hex(4)HexNAc(4)NeuAc(1)+161.09 P00734@143	234300	273100	1129000	528100	775500	609300	777700	794400		707100	584500	654100	749700	573700	703400	695600	582000	677800	382900			483600	508300	646100	485900	537700	454700	633700	615800	484900
Hex(4)HexNAc(4)NeuAc(1)Fuc(1) P00734@143		35530000	34950000	36070000	34650000	32460000	31840000	29870000	32965000	33760000	31720000	31020000	37220000	30230000	30730000		27130000	38060000	29150000	27080000	34660000	39690000	31180000	31630000	33580000	33960000	29480000	26100000	31520000	24340000
Hex(4)HexNAc(4)NeuAc(1)Fuc(2) P00734@143	1996000	1273000	1379000	1030000	1512000	1242000	1593000		1367000	1352000	1578000		1074000	1098000	994100		1090000	1212000	890400	928900	1110000	1811000	1078000	1121000	1144000	1520000	1245000	1001000	1240000	798800
Hex(4)HexNAc(4)NeuAc(2) P00734@143	4530000	4001000	3904000		3746000	3686000	3637000	3050000	3468000	5940000	5065000	5102000	4595000	5209000	3030000	5420000	3267000	3325000	3339000	1936000	3509000	2906000	3522000	2839000	3759000	3036000	3608000	2364000		2695000
Hex(4)HexNAc(4)NeuAc(2)Fuc(1) P00734@143		47720000	54250000			45770000			48640000				42110000	42710000	5450000			41340000	39150000	35590000	49830000	51040000	44040000		47920000	51670000	44145000	37080000		32790000
Hex(4)HexNAc(5)NeuAc(1)Fuc(1) P00734@143	10400000	11400000	9447000	8965000	9509500	9130000	8242000	7742000	8278500	10350000	9471000	9416000	9252000	7978000	7781000	7679000	6232000	7734000	9351000	8744000	9541500	9908000	7839500	7965000	8096000	10069500	7499000	6592000	9820000	6135000
Hex(4)HexNAc(5)NeuAc(2) P00734@143	523800	458000	620400	647100	415800	586800	422000	369700	718100	697400	532100	443150	570400	531400	600700	618000	756700	667900	443700	208700	67780	163600	172900	269700	158800	160900	127900	173100	809000	183100
Hex(4)HexNAc(6)NeuAc(1)Fuc(1) P00734@143	310600	339100	219200	223100	269000	217300	285500	235700	236900	255500	365500	328800	292400	196100	235300	348400	188100	201800	77700	40390	84320	143900	24750	45520		62890	42770	90690	121800	95260
Hex(4)HexNAc(7)NeuAc(1)Fuc(1) P00734@143	255700		224100	292000	270800	292000	217300	114400	178400	166600		182800	258900	139900		120800	415600	362800	344000	111900	192700	296500	222100	172200	136800	130000	246400	277100	181600	215400
Hex(5)HexNAc(3)NeuAc(2)+225.06 P00734@143			1445000	1706000	1380000	1213000	1249000	1032000	1813000		1455000	1405000	1490000		1714000	1214000		1283000	1241000		961100	1384000	941800	1259000	1152000	911600	1039000
Hex(5)HexNAc(3)NeuAc(2)+231.08 P00734@143		497800						623600	1105000	1125000	1144000	1042000	1133000	1060000	1075000			520400	641900	472500		434600
Hex(5)HexNAc(3)NeuAc(2)+241.05 P00734@143	457800		925600	1095000	719200	587500	645000	966600	708500		932500	624100	862800	832700	724800	979900	594600	1003000		790600	834400	1001000	691800	922700	996100	950600	719500	855100	734800	573700
Hex(5)HexNAc(3)NeuAc(2)+255.99 P00734@143	3214000	2238000	2207000	2059000	2220000	1961000	2757000	1920000	3063000	2201000	1863000	2777000	1927000	2435000	2201000	2189000	2420000	1865000	4219000	2766000		3421000	2709000	2330000	2773000	2668000	2779000	2232000	2768000	1960000
Hex(5)HexNAc(3)NeuAc(2)+257.01 P00734@143	3421000	2232000	2230000	2115000	2116000	2025000	2819000	2067000	3200000	2264000	2039000	2811000	2026000	2410000	2202000	2205000	2532000	1805000	4428000	2767000	4135000	3521000	2788000	2452000	2836000	2794000	2836000	2206000	2787000	2038000
Hex(5)HexNAc(4)Fuc(1) P00734@143	254700	302500		434600		506700		200900		864400	417300	409200	328300	517400	369500	471400	164000	165000	162600		67310	416600	99770	94210	45790	77980	114200	91850	161500	28420
Hex(5)HexNAc(4)Fuc(2) P00734@143	199300	746000	575250	601300	796200	809950				674500	6459550	6274800	420500	5503150	623700	611700	594850	572400	763900	2576000	2639850	40450	538300	3510000	98290	250100	686850	407500	3721150	598600
Hex(5)HexNAc(4)NeuAc(1) P00734@143	12229000	12446000		24201000	11233000		10139000	9215000	6202000	11962000	11116000	4870000	10461000		9332000	4855000	8481000		9370000		5692000	13923000	8717000	8397000		10912000	4547000	7275000	4437000	3552000
Hex(5)HexNAc(4)NeuAc(1)+320.11 P00734@143			773800					764200		1392000	1197000	1069000		1072000	1135000			633200	688200	549600		600300	420300			333300		404500
Hex(5)HexNAc(4)NeuAc(1)Fuc(1) P00734@143	568900	1259800		498600	403900	374900	267300	853200	446500	427700	364200	392500	322200		307700	240000	216100	737500	936100	293800	877600	393100	331000	429700	266600	840500	276400	681600	328600	257900
Hex(5)HexNAc(4)NeuAc(1)Fuc(1)+161.02 P00734@143	1078000	1100000	1230000	1275000	980000	882200	956800	935800	1297000	1453000	1750000		1147000						928800	944900	1005000	1076000	839400	775700	1007000	1015000	1116000		1011000
Hex(5)HexNAc(4)NeuAc(1)Fuc(1)+161.03 P00734@143	1074000			1160000	990700	853500	976500	976900	1243000	1192000	1212000	963900	1166000	1220000	1167000	1156000			731400	897000		730400	818900	841900				724800	988900	834100
Hex(5)HexNAc(4)NeuAc(1)Fuc(1)+176.06 P00734@143	369300		713200	600000	552300	582000	507700	485300	986400	1139000	1068000	768800	938600	926200	973100	964500	538500	633100	724400	649100	450000	502300	468800	341300	456200	384300	408100	356200	764400	445400
Hex(5)HexNAc(4)NeuAc(1)Fuc(2) P00734@143	1765100	2271600	2581500	2663100	2946000	2787700	2831100	2366900	2950400	843400	2866100	593800	603500	655100	2822500	634400	369100	653900	1787900	1541700	1379900	1794100	1619000	1523900	1553600	1459200	1455000	1422400	1865400	1310300
Hex(5)HexNAc(4)NeuAc(2) P00734@143	297460000	178412000	171726000	173103000	166189000	279020000	259550000	246302000	123350000	315130000	56930000	160520000	271666000	277210000	160003000	178830000	263940000	271630000	346430000	211990000	356740000	241740000	289584000	187950000	317090000	304570000	276255000	159814000	327040000	253748000
Hex(5)HexNAc(4)NeuAc(2)Fuc(1) P00734@143	8068000	7404000	7412000	7253000	7001000	11410000	11588000	10386000	7428000	8783000		6538000	6851000	11590000	6671000	6771000	6629000	6934000	14518000	3186000	3375000	10387000	12240000	2896000	8859000	4709000	7262000		9155000	10849000
Hex(5)HexNAc(4)NeuAc(2)Fuc(3) P00734@143		187200	124900						128900											50570				24460					136100
Hex(5)HexNAc(5) P00734@143	89720000	82540000	83550000	74905000	81470000	77795000	78610000	74160000	72860000	69385000	65900000	64425000	64580000	65745000	66960000	71900000	62575000	66070000	72450000	70930000	94835000	95270000	85090000	80165000	12950000	93985000	78280000	67095000	74190000	65365000
Hex(5)HexNAc(5)NeuAc(1)Fuc(1) P00734@143	1054000	1010000	926500	993400		965000	887600	1027000	867800	1196000	975000		1145000	832800	1072000	1042000	2113000	1889000	1645000	639000	795500	1038000	983500	1029000	801700	762000	992900	1022000	1302000
Hex(5)HexNAc(7) P00734@143	319000		335300	462900	485600	404700	493200	448700		900800	986300	848300	895500	758400	923000	981100	277100						222600		146300		202400			222600
Hex(6)HexNAc(4)NeuAc(1)Fuc(1) P00734@143	758900	1063000	967700	1149000	805400	1026000	1063950	1118500	1241000	1492000	1262000	1373000	1123000	1545000	1245000	818500	725100		860500	838900	977300	773200	778900	965300	955400	773700	968000	760400	854600	574200
Hex(6)HexNAc(4)NeuAc(1)Fuc(2) P00734@143			529700	437500	656500	464700	723300	715700	535900	348000	689800	422100	704400	740400	827700	736800	488500	609900	540600	450800		384000	507300		513700	425300	380600	467600	399000	544500
Hex(6)HexNAc(5)NeuAc(2) P00734@143	539000	620600	291200	667200	323100	593200	595100	589700	744000	807900	328400	654000	664100	584500	244000	639400	276400	577000	396100		243400	386200	588700	210800	515500	257500	598000	439500	659900	460000
Hex(6)HexNAc(5)NeuAc(3) P00734@143	1887800	1588200	889900	1925200	1813500	1006000	1610600	2019000	1590000	1687100	1017000	861400	993600		776800	757500	1809700	1539800	1423000	2336500	2270000	2444000	2056000	2185600		2151100	1936100	1742100	2651000	1951600
Hex(6)HexNAc(6)NeuAc(1) P00734@143			367900	224700					406100	728500	449800	185500	468800	398700	364200	331800		448900	504300	516500	431900	473700	331800	287600	365800		307900		528500
Hex(6)HexNAc(9)NeuAc(2) P00734@143	416700	314200	493100	569200	417700	469900	432500	395200	552900	624400	593200	597200	489600	507200	574600	506900	450100	539400	628000	529700	546800	600200	420900	399600	485500	477700	432600	490600		449100
Hex(7)HexNAc(4)Fuc(2) P00734@143	420400	537100	535400	520800	528400	457700	551900	562100	453400	576900	561400	572600	586000	592500	496700	559300	509800	497600	409100	339000	288300	404400	365000	374000	363700	257000	377700	363300	489900	458200
Hex(7)HexNAc(4)NeuAc(1) P00734@143	1007500	1008900	1421300	548800	720300	1175900	1152100	1334650	1315700	1452300	1506800	1401900	1369500	1416300	1271100	1276200	1144000	1202200	1132900	1078400	893700	1031700	920500	876300	963600	769800	844300	817400	1210200	967350
Hex(9)HexNAc(5) P00734@143	181100	456400	618100	172300	458700	586600	559200		933100	131300	907700	698100	805300	747200	871900	768900	361400		679800	464900	461500	479700	359500				466700	353800
Hex(9)HexNAc(8)Fuc(3) P00734@143	3992000	2596000	2362000	2224000	2495500	2250500	3179000	2284000	3235000	2229000	1991000	2874000	1901000	2467000	2320000	2124000	1589000	1683000		2683000	4545000	3835000	3345000	2568000	3423500	3495500	3563000	2705000	2595000	2444000
Hex(3)HexNAc(3)Fuc(1) P00734@143;P00734@155	6877000	6526500	5611000			4972100		4249000	5815700		5027500		5077000	4374800			2864000	3020300	3356000	2926000	3517000	7678500	4132000		3257000	3509000	3124000	2781400		2007400
Hex(3)HexNAc(4)Fuc(1) P00734@143;P00734@155		13850000	14550000	13310000		13297000	13279000			15522000	12110000					13503000			9257000		10853800	17440000	10255900		10661000	10942000	9590000		10856000	7586700
Hex(3)HexNAc(4)NeuAc(1)Fuc(1) P00734@143;P00734@155		211107000	181630000	164900000					161600000								125500000		136177000		159263500		150515000	24770000	148745000	142822000
Hex(4)HexNAc(3)NeuAc(1) P00734@143;P00734@155		171800	318280	284700		224300	412200	128700	277300		359200	282200	272500	290800	275400	401690		448400		375500			277940	275930					408500	329800
Hex(4)HexNAc(3)NeuAc(1)+275.09 P00734@143;P00734@155	557800000	540900000	537900000	547470000	496800000	512190000	487040000	465330000	470660000	453600000	443130000	440710000	434740000	443340000	443070000	426700000	355500000	429260000	395700000	362840000	551600000	515900000	469900000	452900000	517400000	550300000	439690000	375190000	444160000	365520000
Hex(4)HexNAc(4)NeuAc(1)Fuc(2) P00734@143;P00734@155	3860000	5721000	2946000	2317000	6529000	5522000	4814000	6307000		3584000	4477000		4939000	4185000		7532000	1909000	4987000	1842000	2993000	3328000	3044000	5829000	2390000	5093000	4811000	5271000	4762000	2265000	5218000
Hex(4)HexNAc(4)NeuAc(2)Fuc(1) P00734@143;P00734@155	72203000		62156000	50364000	52864000	53967000	13750000	45783000	54864000	268946000			46647000	46799000				45651000			57104000	58685000	50812000		55764000	60036000	50783000	42266000		37814000
Hex(5)HexNAc(3)NeuAc(2)+255.99 P00734@143;P00734@155	5005000	3307000	3213000	2038000	3194000	3008000	4053000	2615800	4535000	2635300	1817000	3754000	2449300	2237000	2079000	2069000	3078900	2410600	6427000	3910000	5934000	5357000	4092000	1141000	4275000	4104000	4126000	3121000	3948000	3063000
Hex(5)HexNAc(3)NeuAc(2)+256.00 P00734@143;P00734@155	3212000	2222000	2144000	2059000	2179000	1961000	2757000	1904000	3063000	2111000	1817000		1792000	2321000	2196000	2189000	2360000	1847000	4217000	2720000	4032000	3335000	2660000	2408000	2624000	2668000	2779000	2205000	2768000	1923000
Hex(5)HexNAc(4) P00734@143;P00734@155	87860	179360	257670	102680	207870	164100	114940	179390	78080	20520	83820	41110	73900		50126	68660	40290	25640		12040	53360	358200	121250	16390	91030	85930	139370	93800		60600
Hex(5)HexNAc(4)NeuAc(1) P00734@143;P00734@155	18509800	31161800	8773000	16141600	17943100	27595000	16121000	14469700	4893500	19868900	17754800	17991200	16714100	24382400	14980000	16186600	10980700	19601000	2519500	9870800	2280700	17859900	9456800	2044300	15949400	9165200	1746700	8448100	2878500	1928200
Hex(5)HexNAc(4)NeuAc(1)+320.11 P00734@143;P00734@155			1421200		643700			321100	1176000	1289000	1197000	1137000	1716300	1072000		637400	450100	715100	1021900	538100			420300		268200	313000		371700
Hex(5)HexNAc(4)NeuAc(1)Fuc(1)+198.95 P00734@143;P00734@155	3188000	2109000	2127000	2004000	2023000	1842000	2715000	1798000	3096000	2104000	1775000	2640000	1783000	2276000	2079000	2064000	2192000	1713000	4208000	2717000	4103000	3355000	2640000	2445000	2672000	2679000	2781000	2043000	2746000	1780000
Hex(5)HexNAc(4)NeuAc(2) P00734@143;P00734@155	180398100	197326500	95393900	315822900	204781500	206246500	85918100	81550200	214881400	103594600	311354500	204299700	91854200	92629100	201297200	179364400	88895900	91403900	200047500	200322800	311797800	244956800	177970900	194713600	194530000	208939700	90542600	217219300	327548200	201558300
Hex(5)HexNAc(4)NeuAc(2)Fuc(1) P00734@143;P00734@155	6737000	6342000	4413000	6367000	6030000	6055000	3986000	5207000	9422000	9912000	9034000	9012000	4198000	4043000	8853000	4053000	3585000	3831000	5486000	4347000	11143000	5582000	6132000	2896000	7159000	9299000	6040000	7817000	10608000	5715000
Hex(5)HexNAc(5)NeuAc(1)Fuc(1) P00734@143;P00734@155	8031000	1010000	8580400	993400		965000	7847600	3889000	867800	1196000	8875000	7516000	8929000	7480000	8703000	8262000	5387000	11097000	1645000	639000	8216000	8728000	8249500	1029000	801700	6426000	9116700	1022000	8903000	9048000
Hex(6)HexNAc(5)NeuAc(2) P00734@143;P00734@155	260700	620600	291200	667200	323100	593200	384700	311800	744000	807900	328400		664100	369500	244000	349200	276400		396100	664000	243400	386200	341600	210800	238500	257500	574400	230600	659900	239600
Hex(6)HexNAc(5)NeuAc(3) P00734@143;P00734@155	789800	1588200	889900	1925200	741500	1006000	2793600	3142000	2407100	1966400	2176000	2539600	993600	1288600	2436900	1350800	1809700	1752700	2620000	1427500	1199000	1188000	2062800	3394600	2012300	2107850	1936100	911200	2651000	1214500
Hex(7)HexNAc(4)NeuAc(1) P00734@143;P00734@155	598100	673200	736800	587800	720300	636800	708700	759500	773400	764300		816900	758400	797100	670700		624900	598500	513300	493300	426200	487100	452500	446400	524900	364900	459500	435800	613200	605400
Hex(3)HexNAc(3)Fuc(1) P00734@155		1417000	1089000	1211000		914600		495000	969700	1055000	726500	639800	841000	599300			273400	693300	758000	1000000	1470000	1715000	1165000	769000	1138000	1292000	969000			496400
Hex(3)HexNAc(4)Fuc(1) P00734@155			13390000		12280000	12170000															9899000	15650000	9278000			10080000	9012000			7023000
Hex(3)HexNAc(4)NeuAc(1)Fuc(1) P00734@155			163700000																		143300000	197800000	134400000			138900000	122000000
Hex(3)HexNAc(4)NeuAc(2) P00734@155	3896000	3718000	3721000	5673000	3777000	3502000	2993000	2646000	3407000	3383000	3418000	3139000	3109000	2995000	3241000	3168000	2558000	3007000	6340000	3218000	4035000	3914000	3733000	6038000	3713000	5112000	5156000	2616000	5521000	3661000
Hex(3)HexNAc(6)NeuAc(1)Fuc(1)+307.02 P00734@155	424400	448900						107100	3249000
Hex(4)HexNAc(3)NeuAc(1)+163.07 P00734@155	1902000	1848000	2149000	1928000	2063000	2236000	1884000	1802000	2085000	2115000	2266000	2134000	2120000	2160000	2170000	2276000	2865000	3272000	1626000	936500	443400	320900	987500	1012000	330300	715800	305400	621400	2407000	905200
Hex(4)HexNAc(4)Fuc(1) P00734@155		2992000	2923000	7157000		2673000	2365000					2346000	224500	2442000					5778000	4766000	1430000	2580000	1671000		1705000	1841000	1977000
Hex(4)HexNAc(4)NeuAc(1) P00734@155	4379600	2228850	1919000	1923400	1855900	1993850	1907700	1728200	1844700	2177900	2049200	4661800	2022400	2038100	2038800	3412800	3061800	1891900	2101400	2150700	1707100	1951000	1534000	1481500	1942600	771300	1725000	1535000	1663250	2106900
Hex(4)HexNAc(4)NeuAc(1)Fuc(1) P00734@155	877500	20604500	20271000	19555000	19915000	18985500	18409000	17435500	19356500	19721000	18429000	17958000	21006500	17535000	17807000	28940000	15878500	21247000			19895000	22940500	18016500	18126000	19398500	19600000	17032500	15000500	18217000	14031000
Hex(4)HexNAc(4)NeuAc(1)Fuc(2) P00734@155	1996000	1273000	1379000	1030000	1512000	1242000	1593000		1367000	1352000	1578000	960500	1074000	1098000			1090000	1212000	890400	928900	1110000	1811000	1078000	1121000	1144000	1520000	1245000	1001000	1240000	798800
Hex(4)HexNAc(4)NeuAc(1)Fuc(2)+289.10 P00734@155			131100				82560	155900	18280		96430	38000		121800	182600	175800	347000	159500	85650				104900	75770
Hex(4)HexNAc(4)NeuAc(1)Fuc(3) P00734@155	271450000	244100000	251950000	263600000	245700000	227900000	218050000	214300000	214350000	207050000	204350000	199500000	194550000	201700000	227500000	198600000	201500000	197550000	197800000	194100000	274850000	272250000	243250000	230000000	255800000	270650000	215850000	187850000	228800000	191600000
Hex(4)HexNAc(4)NeuAc(2) P00734@155	12980000	11860000	10070000	9635000	10070000	10270000	10030000	8872000	9985000	9754000	9055000	8402000	9184000	8272000	8850000	8133000	8748000	9908000	9561000	13160000	7322000	8421000	6602000	8059000	6321000	7246000	6979000	6462000	7150000	5115000
Hex(4)HexNAc(4)NeuAc(2)+183.05 P00734@155			623900					555800			687400	726800							1087000			900300						564400		586500
Hex(4)HexNAc(4)NeuAc(2)+184.05 P00734@155				608100				527200			716300	752000	931400		735900			683600	1091000		894400	887400				598300				572400
Hex(4)HexNAc(4)NeuAc(2)+214.97 P00734@155	3198000	2091000	2138000	2038000	2179000	1893000	2757000	1813000	3043000	2030000	1805000	2687000	1724000	2237000	2087000	2069000	2324000	1749000	4071000	2627000	3932000	3318000	2624000	2392000	2673000	2615000	2643000	2122000	2749000	1894000
Hex(4)HexNAc(4)NeuAc(2)+215.99 P00734@155	3421000	2132000	2230000	2115000	2202000	1993000	2830000	2049000	3144000	2218000	2028000	2804000	1918000	2410000	2107000	2093000	2406000	1776000	4428000	2767000	4107000	3459000	2813000	2436000	2811000	2835000	2802000	2201000	2787000	1973000
Hex(4)HexNAc(4)NeuAc(2)Fuc(1) P00734@155			6931000			7287000	5721000		6224000		5980000	41270000	5897000	5509000		45725000	5385000	5951000			7274000	7721000	6557000	6091000	7234000	7726000	5873000	5186000	51741000	4849000
Hex(4)HexNAc(5)Fuc(4) P00734@155	272100	472700		359800	445000	369700	664900	365900	23330	309400	477400	442900	370200	401100	398100	306700	382500	632600	495700	290200	330300	457200	581200	415300	639300	744300	546700	655200	356500	593100
Hex(4)HexNAc(5)NeuAc(1)Fuc(1)+201.98 P00734@155	9801000	11470000														47100									384100
Hex(4)HexNAc(5)NeuAc(1)Fuc(2) P00734@155	42019000	8591000	8951000	8590000	40276000	40103000	8061000	37184000	8396000	6736800	8279000	7748000	38260000	8014000	7446000	7930000	8026000	40500000	33506000	22883000	30955000	28234000	29203000	7429000	25370000	25811000	31534000	26565000	31880000	31845000
Hex(4)HexNAc(5)NeuAc(2) P00734@155							266200	487900							430600			236800												514200
Hex(4)HexNAc(6)NeuAc(2)Fuc(1) P00734@155	2418000	2257000	2419000	2536000	1987000	2172000	1800000		2559000	2660000	2502000	2033000	2368000	2184000	2107000	2170000	2219000	2114000	3430000	3016000	3101000	3514000	2431000	2748000	2812000	2564000	2455000	1572000	3211000
Hex(5)HexNAc(2)Fuc(1) P00734@155	7246000	7741000	7603000	7810000	7709000	7689000	7278000	7144000	8340000	8689000	8149000	8131000	8140000	7954000	7944000	7844000	4960000	6659000	8987000	9270000	9443000	9836000	7610000	8375000	9444000	8388000	8281000	7556000	8537000	7685000
Hex(5)HexNAc(3)NeuAc(1) P00734@155	2108000	2014000	2447000	2078000	2012000	2241000	1897000	1804000	2154000	2210000	2504000	2263000	2193000	2186000	2240000	2368000	3184000	3322000	1557000	833400	371400	338500	1091000	1155000	339900	811000	322900	770700	2434000	489800
Hex(5)HexNAc(3)NeuAc(1)+201.08 P00734@155	726400	621600	1016000	972100	966200	854800	943200	849400	823000	916500	863800	804300	950100	737200	808900	769900	736800	773100	891100	580900	803500	765100	795400	779900	726400	638000	745100	637200	839900	559100
Hex(5)HexNAc(3)NeuAc(1)+202.07 P00734@155	667200	648100	978100	918700	895500	856400	926800	791400	868700	996800	836600	805200	818100	679300	812700	851500	688300	702400	821600	601600	843600	870100	890500	795700	850400	832000	812800	661200	821100	543200
Hex(5)HexNAc(3)NeuAc(1)Fuc(2)+218.08 P00734@155			827800		723700	766300	718300	749800			920400	212500	139300	799800	802400	182700	669800	131100	1957000	133200	871100			81430	691000	1748000		1225000	92460
Hex(5)HexNAc(3)NeuAc(2)+225.06 P00734@155			553100	628700	614700	547600	684500	513200		783900	716300		931400	712100	735900	798000		954500	1093000		857500	885500			843600			556200		591800
Hex(5)HexNAc(3)NeuAc(2)+225.07 P00734@155			679300	628700	614700			514250			716300	752000	719800	685700	735900	733500			1093000		894400	883600			635400	598300		556200		591800
Hex(5)HexNAc(3)NeuAc(2)+225.08 P00734@155				628700	548600			527200			716300				735900				1091000		894400	891200				598300				591800
Hex(5)HexNAc(3)NeuAc(2)+232.09 P00734@155			779800					735300	1170000		1199000		1189000	1122000				597300		549600								404500	723900
Hex(5)HexNAc(3)NeuAc(2)+241.03 P00734@155	1698800	1152000	2253000	2084200	1995000	1521600	1474900	1433200	980400	1017000	1568500	1570300	986300	1796100	1598100	1675300	1521900	1846800	1384000	1173000	2539800	2764000	1762800	2298000	1171000	1694400	1761900	1749100	2088000	1716900
Hex(5)HexNAc(3)NeuAc(2)+241.04 P00734@155	1905800	1851700	2533500	2091150	1973250	1942800	1733900	1807700	2234000	2046500	1576650	1577050	1561500	1946350	1642700	1670550	1505500	1506900	2219800	1909200	2780500	3100500	2019250	2705500	2183750	1931100	2066100	1737400	2058000	1758900
Hex(5)HexNAc(3)NeuAc(2)+256.00 P00734@155	6393500	3974300	4943000	4457000	4642500	4532000	5759000	4199850	6231000	3455000	3060000	5574000	3059000	3965000	3545000	4022200	4242900	3662500	7880500	5182500	8070500	7063500	5728000	5087000	3060000	5511000	5846000	4708000	5259000	4161000
Hex(5)HexNAc(3)NeuAc(2)+256.01 P00734@155	3327000	2238000	2229000	2059000	2258000	1961000	2841000	1939000	3063000	2205000	1960000	2791000	1948000	2442000	2213000	2249000	2420000	1867000	4357000	2766000	4036000	3421000	2709000	2397000	2794000	2731000	2779000	2239000	2768000	2027000
Hex(5)HexNAc(4) P00734@155	163200	138900	177600	87390		120700	91630	106300	92910	54470	71130	41110	64330	54620	44350	68660	36700	25640		12040	38750	230100	86840			64070	105200	65130	31450	60600
Hex(5)HexNAc(4)Fuc(1) P00734@155	254700	302500	250400	480500	266500	506700	285500	200900	342000			409200		517400	483750				162600		67310	416600	99770	94210	45790	77980	114200	91850	161500	28420
Hex(5)HexNAc(4)Fuc(2) P00734@155	871950	582700	516000	601300	602800	591900	448600	416500	491400	599300	616200	793600	699900	746900	678000	786100	638500		570700	565200	941600	564100	538300	491600	460700		530200	517400	755600	462100
Hex(5)HexNAc(4)NeuAc(1) P00734@155			13497100	900600					14403500			831600				803700			7157600	5509000	5598500			7293300		7008200	7071300		7445400	4566300
Hex(5)HexNAc(4)NeuAc(1)+273.09 P00734@155			312000	298900		339500	208800	365400			277000		244400	390100	389900	295600	985900	552700	157200	103200			185800	297900						62500
Hex(5)HexNAc(4)NeuAc(1)+306.09 P00734@155	876800	746300	813400	719200	682000	726300	689800	728800	912900	1039000	860400	739500	742900	818100	773800	762700	637400	631100	903500	780000	834100	771000	633900	796200	661000	692800	776500	560800	859900	660100
Hex(5)HexNAc(4)NeuAc(1)+307.09 P00734@155					1599000	758400	718300	749800			920400	212500				182700	85840	131100		133200	871100		1725000	81430	691000	693300		1225000	92460	38130
Hex(5)HexNAc(4)NeuAc(1)+307.10 P00734@155			827800		723700	766300	683100	749800			920400	212500	139300	799800	760600	182700	85840	752100		133200	871100			81430	691000				78830	38130
Hex(5)HexNAc(4)NeuAc(1)+307.12 P00734@155	851600		835600	1507000	1161350	758400	718300	749800	2048000	1704000		1827000	151500	788700	802400	182700	111350	194700	1957000	136450	1497550	1335250	1723000	888715	678700	1748000	1782000	1225000	92460
Hex(5)HexNAc(4)NeuAc(1)+317.10 P00734@155			447300		566500	602300	429600	593400		472600	529300	574200			571700	615300								264900
Hex(5)HexNAc(4)NeuAc(1)Fuc(1) P00734@155	1411300	387500	1088700	1283000	1126400	1079100	982900	209100	1225250	1208200	1024400	1059000	1034200	1069100	653100	988300	733900	194900	535600	436300	378800	1086900	869000	954800	873950	544700	784500	249600	867200	611300
Hex(5)HexNAc(4)NeuAc(1)Fuc(1)+161.02 P00734@155	2159000		827800		723700	766300	683100	749800		1704000	920400	212500	139300	799800	802400	173200	85840	131100		133200	871100	1925000		770300	691000	1748000	1768000		78830	38130
Hex(5)HexNAc(4)NeuAc(1)Fuc(1)+161.03 P00734@155	2188000	778600	835600		723700	758400	718300	749800	2048000	1908000		775600	151500			182700	118100	194700	1957000	139700	871100			1696000	691000	33620				51770
Hex(5)HexNAc(4)NeuAc(1)Fuc(1)+161.04 P00734@155	2159000	1305550	831700		977350	747750	696900	749800	2088000	1908000	920400		145400	782600	802400	182700	95220	473400	1957000	136450	857000	1358250	1725000	78790	691000	1748000		1225000	70200
Hex(5)HexNAc(4)NeuAc(1)Fuc(1)+161.05 P00734@155		746200	835600	737500	708900	766300	718300	749800	2088000		1695000	1827000	751800	788700	802400	509050	111350	194700	1957000	146050	867900	791500	1723000		691000	890810				51770
Hex(5)HexNAc(4)NeuAc(1)Fuc(1)+198.98 P00734@155	1887000	1046000	1206000	1040000	1048000	1070000	1353000	826100	1183000	831300	578600	1251000	577300	847200	876300	815800	693900	766100	1937000	1304000	2257000	1964000	1455000	1407000	1684000	1501000	1394000	1221000	1162000	1071000
Hex(5)HexNAc(4)NeuAc(1)Fuc(2) P00734@155	3290000	4063000	4108000	3904000	4173000	4021000	3982000	3342000	4094000	4274000	1844000	4013500	3888000	4057000	3910000	3841000	3900000	3777000	2633000	2244000	1746800	2671500	2269000	2023600	2066100	1997900	1941900	2188000	2702000	1865800
Hex(5)HexNAc(4)NeuAc(2) P00734@155	128888100	226966500	154067900	107499900		117700000	26144100	24908200	268081400	31664600	27700000	27189700	27318200	28059100	26984200	237594400	20505900	24693900	130947500	22282800	298977800	696800	132876900		141292400	133339700	24797600	99500000	268688200	212770300
Hex(5)HexNAc(4)NeuAc(2)Fuc(1) P00734@155	11325000	10345000	7063000	11315000	11197000	6055000	1554000	5207000	12291000	2193000	7097000		6698000	1572000		6329000	4729000	5545000	1840000	10923000	6885000	7401000	6132000	11722000	12159000	1176000	10752000	5039000	11751000	5701000
Hex(5)HexNAc(5) P00734@155	9425000	9413000	8726000	8680000					6973000	7597000	9841000		2748000	6232000	6467000	7106000	11760000	324600000	7484000	37810000	6949000	9342000	6500000	7446000	8471000	7114000	6446000	6245000	10970000	5475000
Hex(5)HexNAc(5)NeuAc(1)Fuc(1) P00734@155	10302000	9948000	10705500	10484550	10731000	10518500	9739450	2863000	5236300	5711500	10888900	10130200	10964500	9363000	10607500	10230500	14105500	14458500	7294500	8866800	10799000	10827500	10555950	11647000	9836200	8209000	11578800	10131950	11829000	10216000
Hex(5)HexNAc(6)NeuAc(2)Fuc(3) P00734@155	2336000	332800	1906000				188900		4852000	238100	2308000				2344000	2622000	186200	484500	1243000	984600	2050000	2121000	43950	2155000					992400
Hex(6)HexNAc(3)Fuc(1) P00734@155	2038000	907200	2055000	1513000	781900	1744000	2595000	488600	1308000	1056000	906600	673100	707400	1036000	3428000	652200	748500	1355000	1145000	1098000	1186000	2162000	557200		762600	658400	515100		925900	2198000
Hex(6)HexNAc(4)NeuAc(1)+160.03 P00734@155		363900	712300	617300	547300	601600	512100	517200	951300	1240000	1068000	904200	932700	926200	963900	964500	541000	589500	743700	651900	450000	571600	468800	415000	456200	403700	421700	336600	764400	451800
Hex(6)HexNAc(4)NeuAc(1)Fuc(1) P00734@155	2492200	2079500	1187500	1328200	971400	1048500	2024700	1038400	3653800	3447900	1232800	1381300	371800	1987900	2516250	443300	893800	1404200	2237100	1134700	2148900	1764000	2684700	2698900	1868900	907600	2050500	1583300	1082800	51770
Hex(6)HexNAc(4)NeuAc(2) P00734@155	540400	613700	739200	493400	728500	622300	836800	807300	668400	639100	973300	813200	755400	820000	576200	951000	659200	716300	637000	588600	552800	704300	519800	513800	573600	577200	611800	459100	653100	666100
Hex(6)HexNAc(5)NeuAc(2) P00734@155	26530000	794700	920600	25226700	900400	24253200	1019200	768600	1039200	1039700	865900	5781000	876500	17389500	818000	17329200	685900	6043000	769100	27990000	660900	1065500	27381600	28054200	28460000	645800	609000	2761000	30007500	541000
Hex(6)HexNAc(5)NeuAc(3) P00734@155	2152800	2704200	2836750	3094200	746650	2941000	2793600	3142000	2727000	861400	2880100	861400	2755000	885900	1914800	2058250	1809700	1752700	2543400	2408100	2449000	2328000	3174950	3391750	1136000	931850	2912200	1816100	3581000	2015100
Hex(7)HexNAc(4)Fuc(2) P00734@155	237700	137500	448200	397000	217700	367700	314900	386000	373600	595100	544500	424100	480100	478000	506000	526400	372700	477000	488400	481000	367000	311300	358300	257100	347800	328900	273700	298000	458700	394400
Hex(7)HexNAc(4)NeuAc(1) P00734@155	409400	335700	684500	548800	346600	539100		560900	542300		761000	585000	611100	631100	600400	622200		603700	619600	585100		544600			438700		384800	371800	597000
Hex(9)HexNAc(10) P00734@155	381400				775500	1404000	806900	129200	11290000	2574000	630100	704600	412900	781400	636200	832500	841800	549500							1063000			450200		77870
Hex(9)HexNAc(8)Fuc(3) P00734@155	3992000	2606000	2362000	2232000	2486000	2221000	3179000	2284000	3235000	2229000		2808000	1901000	2467000	2320000	2142000	1532000		3781000	2683000	4545000	3835000	3325000	2568000	3421000	3474000	3519000	2705000	2595000	2444000
Hex(9)HexNAc(8)NeuAc(1)Fuc(1) P00734@155	3481000	2540000		2131000	2552000	1875000	2715000	1879000	3346000	1822000	1810000			2539000	2424000		1227000	1968000	3659000	2608000	4133000	3198000	2778000	2283000	2948000	2963000	2825000	2506000	2340000	2157000
Hex(5)HexNAc(4)NeuAc(1)+290.12 P00734@205	1424000	1650000	1098000	950100	7686000		1926000	6108000	952000	1092000	8872000	1656000		1682000		1492000		11930000	690300		801600	808100	994400	825000	815400	1437000	1073000	1380000	1083000	2271000
Hex(5)HexNAc(4)NeuAc(1)+290.14 P00734@205	1610000	1461000		6874000	2153000	1025000	6824000		1246000	1523000	938300	7706000	6693000	1478000		1339000	1158000	10930000	990900	998100	853400	1116000	657300	944800	1213000	1179000	1029000	6021000	1215000	1612000
Hex(5)HexNAc(4)NeuAc(1)Fuc(2) P00734@205	844500	529600	416500	669200	395950	590550	562900	342300	1870900	750400	412300	2125300	561350	438500	462700	589300	726000	590100	347400	1707600	538700	430600	343500	371700	347400	2248000	279700	396900	1906000	270000
Hex(5)HexNAc(4)NeuAc(2) P00734@205	673200	562000	240400	294000	40320	552700	299100	441600	165900	944800	431000		416500	367900	326450		416300	349000	400200	351200	447700	410200	237900	465700	291700	344100	382000	3770000	619100	226800
Hex(5)HexNAc(4)Fuc(2) P00734@416			809100								2295000						607100		3848000	1311000	1005000	1676000	3041000		3542000	3170000
Hex(5)HexNAc(4)NeuAc(2) P00734@416	756600	1660700	1657200	2049500	1932000	1861500	2261000	1543200	968250	1050000		2032800	2217000	1109000	946500	1773000	3653400	2368000	7601400	5669000	5701500	5546800	3720500	2824500	4966000	4310100	3126700	4307700		4907100
Hex(5)HexNAc(4)Fuc(2) P00734@416;P00734@420												185400		211600		142400	607100	534400	3848000		1005000	1676000	524200		3542000		445000	518900	1005000	525100
Hex(5)HexNAc(4)NeuAc(1) P00734@416;P00734@420	125000	204500	123900	92020	96080	146600	167200	205700	163900	134900		154600	178600								51690	107900	62620	48940	67200	60430	190800	149700		13570
Hex(5)HexNAc(4)NeuAc(2) P00734@416;P00734@420	3491700	4209700	2963200	3306500	3925500	4115400	3018878	3489800	3706800	2968700	3761200	3318300	3025100	3215200	3589600	4466700	8567300	6168400	7688600	6433300	13931200	12721900	8382800	7587200	9894500	9544100	6671900	8456700	11819000	10340900
Hex(5)HexNAc(4)NeuAc(1)Fuc(2) P00734@420	1365000	1466000	1306000	1216000	2154000	1463000	966900	1290000	1200000	1039000	938700	735300	789100	973300	976700	863300	4650000	2645000	7766000	7273000	7821000	6535000	3985000	3652000	4423000	4508000	2885000	3619000	5835000	5043000
Hex(5)HexNAc(4)NeuAc(2) P00734@420	1565000	2549000	2131400	1934100	2078800	1501000	1112000	1300000	2071700	2236000		682400	1478800	940600	978600	1649900	4605000	3285200	8402500	7851000	7616000	6635000	4078000	4316600	4303000	4633000	2953000	3691000	545500	5013000
Hex(4)HexNAc(4)NeuAc(1) P00736@221	258300	248900	251400	264900	249200	273800	256800	246900	257200	321500	274200	274000	221700	258000	262800	255600	370900	349300	342000	313000	337900	314600	251400	287200	272500	274300	186500	196300	288500	244500
Hex(5)HexNAc(4)NeuAc(1) P00736@221	758400	903800	765700	749200	868300	706000	765200	583000	1011000	913300	885300	714500	835500	913800	900800	751900	1071000	1255000	990800	1176000	846700	791000	811200	840900	1024000	756500	680900	549700	851300	805000
Hex(5)HexNAc(4)NeuAc(1)+290.12 P00736@221	1218000	1231000	1203000	1197000	1148000	1120000	1053000	1029000	1417000	1332000	1265000	1167000	1295000	1111000	1148000	702300	669400	648700	768400	678600	775800	621600	818000	595000	851900	640700	653000	419900	919200	577200
Hex(5)HexNAc(4)NeuAc(2) P00736@221	750900	708400	1028000	886800	671600	977100	901000	586600	888500	1245000	1209000	667100	1057000	629200	663500	826200	632700	631900	770400	651200	705300	613800	740800	560500	822450	544000	621100	413700	703100	552900
Hex(9)HexNAc(6)NeuAc(2)Fuc(3) P00736@221	167500	154100	135700	109100	125300	109700	107600	111900	180200	75960	84580	62210	59340	70360	52280	126300	60670	59380	85210	75370	210800	124300	196900	108800	497300	107100	48460	47920	121500	92920
Hex(3)HexNAc(3)+163.02 P00736@514	3564000	3555000	3159000	2936000		6958000	2922000	9801000	2729000	2571000	2420000	2127000	2257000	2329000	2118000	2670000	1472000	8593000	2851000	2844000	2666000	2239000	1764000	2249000	2020000	2578000	2389000	5959000	1987000	732800
Hex(3)HexNAc(7) P00736@514		375000		100900		1490000	189200		1705000		8546000	8696000	8726000		494300				53890	4749000		140600	514200	1392000				91420
Hex(4)HexNAc(4)NeuAc(2)+214.97 P00736@514	850000	443700	976200	689800	754100	5644000	555400	676700	605700	518700	561600	591200	465500	584600	962500	564700	430900	552850	663200	552300	749100	884100	666900	540200	743300	1076000	563100	501900	575700	408400
Hex(5)HexNAc(3)NeuAc(1)+204.02 P00736@514	7597000	7835000	7003000	6675000	5830000	6392000	5568000	5864000	5426000	5731000	5579000	5514000	5476000	5219000	5337000	5434000	4999000	4974000	5868000	5077000	6759000	9430000	6063000	6134000	5651000	5622000	5481000	4723000	5017000	4329000
Hex(5)HexNAc(3)NeuAc(2)+255.99 P00736@514	769200	443700	976200	732200	754100	539500	555400	558900	605700	518700		557100	478200	795200	851500	564700	430900	4137000	709500	552300	749100	937500	666900	540200	763200	1076000	605500	647000	595000	394700
Hex(5)HexNAc(3)NeuAc(2)+256.00 P00736@514	1103000	443700	976200	689800	754100	539500	555400	611500	605700	518700	561600	591200	465500	712100	962500	564700	430900		721800	552300	749100	884100	666900	540200	743300	1125000	630800	501900	595000	408400
Hex(5)HexNAc(3)NeuAc(2)+256.01 P00736@514	873400	397500	680000	674900	509950	514100	559200	500500	542500	493350	484400	591200	449100	530000	641750	509000	414300	532450	654750	443150	743700	860500	651900	518950	743300	821600	564750	512600	528800	406100
Hex(5)HexNAc(4)Fuc(1) P00736@514	756800	405300	540100	443900		647300	455800		343000	497000		570100	8536000	568800	9040000	826000	513600		567700	402900	349800	458600	362500	265200	382800	508400	283300		446300
Hex(5)HexNAc(4)Fuc(2) P00736@514	4082000	4931000	4050000	3212000	4691000	3612000	4336000	4869000	2348000	5630000	5629000	5679000	5685000	4542000	4344000	4556000	4128000	6079000	3427000	2677000	2162000	4758000	3242000	2897000	2887000	3605000	3328000	4100000	2788000	4240000
Hex(5)HexNAc(4)NeuAc(1) P00736@514	520100	11621500	918000	9639000	788200	6636000	902200	620700	4527500	4094000	6785000	4885500	10458500	4122500	6959000	9766000	5834000	9154500	7135000	5064000	706200	490900	299000	1049000	1627000	1045000	877850	6821500	10440000	3256000
Hex(5)HexNAc(4)NeuAc(1)Fuc(2) P00736@514	311300	236500	183500	286900	168500	297300	13935000	7203450	269300	407300	281900	254100	263300	359100	368300	479500	285900	571800	414400	339800	442600	256100	7825950	259100	16500000	444400	6654900	190100	544400	6711200
Hex(5)HexNAc(4)NeuAc(1)Fuc(3) P00736@514	2199000	3304000	3092000	2676000	2581000	3208000	2072000	2176000	2826000	2831000	2725000	2335000	2794000	2743000	2530000	1812000	1918000	2460000	2899000	2766000	3777000	3186000	2666000	3155000	3729000	3251000	2661000	2563000	2624000	2584000
Hex(5)HexNAc(4)NeuAc(2) P00736@514	27581800	37107900	32416500	32733200	29497200	29100300	23230100	32918100	26643300	30604200	28569000	27414100	29098000	28694900	33012700	33198500	30366600	29642100	30643000	31325900	39750300	37899100	29355700	32636200	33215100	34864800	31998400	26804100	37532400	34792400
Hex(5)HexNAc(4)NeuAc(2)Fuc(1) P00736@514	2907000	2680000	3315000	2936000	2714000	3115000	3078000	2215000	2922000	2442000	2390000	2783000	3067000	2727000	1891000	2217000	1604000	2280000	2661000	2828000	3445000	3116000	2572000	3228000	3391000	3700000	2721000	2587000	2825000	2839000
Hex(5)HexNAc(6)NeuAc(2) P00736@514			717100				1106000						484400								24590		638900	1608000						78190
Hex(6)HexNAc(4)NeuAc(1)Fuc(1) P00736@514	2145000	1734000	1624000	1274000	1105000	1463000	1287000	1052000	1416000	1283000	1312000	1146000	1144000	963400	796100	850900	914300	1486000	1129000	1043000	1054000	1843000		1020000	834700	1141000	880500	857800	938300
Hex(12)HexNAc(2) P00738@184;P00739@126	2016000	1019000	1655000	945500	1882000	1758000	1537500	1885000	1558000	1709000	1483000	1826000	1548000	1067000	1452000	1433000	784600	931700	613000	492300	468500	1118000	531500	679700	3108000	1051050	382800	626200	622100	495200
Hex(3)HexNAc(3) P00738@184;P00739@126	190100	388500	163600	253400	80730	147900				210500	202700	347500	254800	247700	236500						363000	351200	281200		150500	260000	156400	147100	218000
Hex(3)HexNAc(3)+163.06 P00738@184;P00739@126	749100	715000	655400	788000	799900	779500	721500	672900	826300	744100	746500	894300	526900	762600	1060000	736100	723700	740700	1111000	859600	901400	874900	728700	681100	917200	896500	607200	599300	829500	724600
Hex(3)HexNAc(5)NeuAc(1) P00738@184;P00739@126										350400	903900	1204000	1026000	1403000	972900	932000	1101000	1549000	446200	498300		102100		74560	98240				645400	53910
Hex(3)HexNAc(7) P00738@184;P00739@126	20150000	31660000	25380000	24420000	28070000	26670000	24460000	23220000	12630000	30100000	28100000	26530000	26490000	24000000	26750000	26580000	17780000	19980000	22850000	19210000	44260000	54270000	33160000	34210000	39390000	36340000	32460000	30310000	27920000	27630000
Hex(4)HexNAc(2)+204.07 P00738@184;P00739@126	749100	753300	655400	788000	799900	820200	721500	691700	826300	744100	757900	922000	526900	762600	1065000	762500	723700	702900	1111000	867200	901400	874900	712200	681100	928500	896500	607200	599300	829500	724600
Hex(4)HexNAc(3) P00738@184;P00739@126	894500	787100	798200	822200	777900	774600	791300	720600	882200	837300	882300	868800	614400	826100	908100	841200	1551000	1299500	1187000	1303200	1021000	1010000	721700	804800	992300	1112000	678500	712000	870400	754400
Hex(4)HexNAc(3)NeuAc(1) P00738@184;P00739@126	7742000	6805600	6888000	3559000	7606000	5701000	4767000	4962000	4740000	7383000	5553000	5822480	2681000	5300000	5762830	5526000	4606800	5873900	8639000	7573000	8649000	5769100	7772000	7117000	8296000	6401000	6033000	5789000	4016070	5409000
Hex(4)HexNAc(3)NeuAc(1)+162.12 P00738@184;P00739@126	215300	171600	105900	179600	153600		238600	178800		327100	142900	250400	185900	187800	182300	157000	158600	250300	320900	250000		256600		251300	246800	278600	185400	407200	185400	235100
Hex(4)HexNAc(3)NeuAc(1)+163.09 P00738@184;P00739@126	294300	283200	188000	325700	207800	289400	196800	203000	278400	335000	233700	268800	290300	291500	226500	221300	163400	269300	426200	388500	387700	454100	287700	378100	352900	402800	217200	247800	422500	206100
Hex(4)HexNAc(4)+163.07 P00738@184;P00739@126	511800	665000	645000	453500	567300	436200	277800	461200	304400	470500	387900	366200	254100	408300	511000	301900	382700	223100	476200	558900		845300	351800	434400	737200	589700	737700	339800	378100	475600
Hex(4)HexNAc(4)Fuc(3) P00738@184;P00739@126	1304000	2145000	1750000	1688000	2630000	2246000	1933000	2192000	1082000	1982000	2310000	2242000	2334000	1703000	2172000	1790000	1632000	1776000	2237000	1979000	1706000	2215000	2432000	1743000	2645000	2643000	1483000	2226000	1553000	2229000
Hex(4)HexNAc(4)NeuAc(1) P00738@184;P00739@126	6159000	7199000	7320000	7657000	7586000	7118000	7495000	7192000	3932000	6477000	6233000	5962000	1919000	5717000	5762000	5941000	4668000	5182000	4017000	4686000	4180000	6272000	7294000	4545000	6305000	7202000	6241000	5771000	4429000	6673000
Hex(4)HexNAc(4)NeuAc(1)+161.10 P00738@184;P00739@126	1518000	927300	1091000		827300	1109000	1257000	1060000			1369000		1508000	1184000		1371000	1173000	1326000					1521000		1074000	1422000	1105000	955900		1364000
Hex(4)HexNAc(4)NeuAc(1)+184.04 P00738@184;P00739@126	5298000	5515500	6083000	5219000	5499000	5042500	5916000	4520000	5736500	5562500	5721000	6104500	5645000	5708500	5200000	5431000	5558000	3960500	5519000	5922500	6241000	6664000	5044000	5203000	5594000	5080000	4733000	4208500	5444000	4121000
Hex(4)HexNAc(4)NeuAc(1)+190.05 P00738@184;P00739@126	4575000			4619000		4490000		4052000		5256000									1866000	1625000	1993000	2698000		2174000	1630000	1353000				1560000
Hex(4)HexNAc(4)NeuAc(1)+190.07 P00738@184;P00739@126	4575000	4865000					4432000	4052000	4758000	5256000	5136000	5904000	4635000	4549000	4680000	5247000	1536000		1866000	1625000	1993000	2698000	1611000	2174000	1630000	1407000		1632000	1854000	1579000
Hex(4)HexNAc(4)NeuAc(1)+200.00 P00738@184;P00739@126	12697000	14629000	13373000	11967000	10801000	9474000	9856000	9260000	8819000	9006000	8975000	8752000	8942000	9228000	7768000	7919000	8117000	6832000	9060000	8254000	14735000	17461000	8766000	12392000	9701000	9761000	8438000	7446000	8762000	7506000
Hex(4)HexNAc(4)NeuAc(1)+200.01 P00738@184;P00739@126	3458000	3580000	3591000	3098000	2625000	2377000	2202000	2024000	2038000	2254000	2222000	2155000	2398000	2416000	2593000	2331000	2507000	1867000	2615000	2549000	3347000	4634000	2198000	2891000	2682000	2372000	1994000	1745000	2354000	1870000
Hex(4)HexNAc(4)NeuAc(1)+206.01 P00738@184;P00739@126	1961000	2775000	2434000	525600	1488000	1878000	1556000	1406000		1677000	2113000	1887000	1994000	2170000		1456000	2183000		2342000	1734000		3200000	1682000	2215000		1693000	1681000	1701000	1575000	1348000
Hex(4)HexNAc(4)NeuAc(1)+214.97 P00738@184;P00739@126	18610000	13700000	14310000	10200000	13810000	13200000	15910000	11390000	14740000	10530000	10940000	14980000	10310000	12660000	11900000	9496000	9274000	7579000	15680000	11490000	16830000	17250000	14090000	11880000	12910000	13680000	13900000	10400000	11450000	9565000
Hex(4)HexNAc(4)NeuAc(1)+214.98 P00738@184;P00739@126	24532000	17174000	16382500	13373000	17369500	15488000	16761000	16101500	20095500	13368000	14035000	19493500	13598000	16167000	15377000	12498500	12475500	9898500	18285500	14926500	22749000	23882000	17868500	15504000	16607000	17832500	17699000	13292000	13332000	12676000
Hex(4)HexNAc(4)NeuAc(1)Fuc(1) P00738@184;P00739@126	2466000	2625000	2560000	2709000	2811000	2450000	2176000	2285000	2122000	2467000	2700000	2359000	2395000	2007000	2217000	1999000	1929000	2122000	2626000	2687000	2785000	3866000	2563000	2689000	2879000	2988000	2089000	2176000	2400000	2124000
Hex(4)HexNAc(4)NeuAc(1)Fuc(2)+289.10 P00738@184;P00739@126	71320					62100	171200							265200		48270	433500	257200			271600
Hex(4)HexNAc(4)NeuAc(2) P00738@184;P00739@126			207100	84220	645800	987100	811800	192900			301000		570800	755900			112000		48790			581400							295000
Hex(4)HexNAc(4)NeuAc(2)+162.11 P00738@184;P00739@126	1668000	2704000	2191000	2710000	5497000	3379000	3153000	9961000	2553000	2706000	856900000	869600000	808400000	847000000	826500000	4096000	11620000	819300000	7517000	6487000	3671000	7626000	10010000	6244000	1190000000	16310000	5111000	983400000	9077000	17970000
Hex(4)HexNAc(4)NeuAc(2)+162.12 P00738@184;P00739@126	317760	1042331200	3429200	850543400	1081306200	980123100	962081000	31373100	443800	834400000	902183400	880125900	817626600	854100800	848776100	858590900	791976200	21642000	11078300	6763500	7043300	13344000	1152360300	7515800	1212696200	1229770000	978043500	988417000	4996100	22669400
Hex(4)HexNAc(4)NeuAc(2)+163.00 P00738@184;P00739@126	441400	400500	176900	111600	309000	199600	594400	234000	552300	183400	405100	372600	468700	234000		134900	356000	595800	952900	622500	514700	683700	407200	422900		570000	397400	432300	777800	512900
Hex(4)HexNAc(4)NeuAc(2)+163.01 P00738@184;P00739@126	595000	541000	62390	133800												157200		191200		210800	83190	164900	139800	341900	75860	95580	24910		72590
Hex(4)HexNAc(4)NeuAc(2)+163.13 P00738@184;P00739@126																503100							2455000							354600
Hex(4)HexNAc(4)NeuAc(2)+183.02 P00738@184;P00739@126	688600	1117000	1043000		258200	1009000	552100						520600			942600			1001000	1984000	1257000			813700	869800	1137000	745100
Hex(4)HexNAc(4)NeuAc(2)+183.03 P00738@184;P00739@126	688600	1117000	845300	992300		1009000			454500				520600			942600			1001000	2002500	1257000	1193000		813700		1137000	720500			4951000
Hex(4)HexNAc(4)NeuAc(2)+183.04 P00738@184;P00739@126	12950000	13400000	13760000	13440000	12030000	10540000	16370000	11630000	11620000	10150000	11320000		11390000	11570000	11040000	11980000	10130000	9878000	13050000	12900000	15290000	15000000	12260000	14410000	13950000	13080000	13310000	12860000	13060000	12170000
Hex(4)HexNAc(4)NeuAc(2)+184.03 P00738@184;P00739@126	10640000	11380000	12400000	12300000	10910000	11650000	10650000	9570000	12110000	9414000	9987000	9092000	9964000	9222000	10220000	9260000	8737000	8775000	13660000	9656000	13130000	13050000	11470000	12090000	11110000	11830000	10650000	10690000	12750000	10400000
Hex(4)HexNAc(4)NeuAc(2)+184.04 P00738@184;P00739@126	26600000	26760000	26990000	29565000	24880000	22570000	25135000	21636000	24160000	18722000	24530000	24840000	23565000	21222000	23740000	21683000	17534000	18301500	28940000	24000000	30545000	31790000	23975000	27150000	25480000	25790000	22750000	24015000	27415000	22620000
Hex(4)HexNAc(4)NeuAc(2)+184.05 P00738@184;P00739@126	11875000	12395000	12045000	11635000	11360000	12175000	11160000	10137000	11065000	10238000	10850000	11050000	10288000	10193000	11175000	9759500	9985500	8193000	12815000	10373500	13985000	14845000	11935000	12740000	12160000	12120000	11220000	11805000	11945000	9902000
Hex(4)HexNAc(4)NeuAc(2)+205.01 P00738@184;P00739@126									1526000								1134000
Hex(4)HexNAc(4)NeuAc(2)+205.06 P00738@184;P00739@126	19950000	18210000	18700000	18285000	18840000	17130000	16445000	16095000	17205000	17700000	16805000	16345000	15640000	15840000	17325000	15600000	14730000	16180000	21445000	19505000	24240000	26210000	21135000	22530000	23575000	21800000	22160000	19110000	21885000	19185000
Hex(4)HexNAc(4)NeuAc(2)+205.07 P00738@184;P00739@126	20100000	18730000	18620000	18270000	19270000	17200000	16640000	15570000	17220000	17680000	16710000	16030000	15630000	15860000	17350000	15560000	14740000	16180000	21440000	19480000	24240000	26310000	20410000	22530000	23650000	21760000	22160000	19140000	21800000	19190000
Hex(4)HexNAc(4)NeuAc(2)+214.97 P00738@184;P00739@126	44701000	35038000	34194000	33166500	32347500	30870000	35848500	30361500	31377000	24496800	23053200	28590500	25477500	26953000	26656000	25638500	25398000	25010000	31040000	28923000	46685000	43392500	41780500	33480500	33754000	36483000	37945000	31654500	29028500	29717850
Hex(4)HexNAc(4)NeuAc(2)+214.98 P00738@184;P00739@126	9706000	7260000	6632000	6345000	7354000	6014000	6930000	5692000	6061000	5440000	4653000		5947000	5521000	5018000	4746000	4678000	3849000	6848000	5507000	8482000	8278000	8719000	7028000	6759000	7106000	7428000		5799000	5865000
Hex(4)HexNAc(4)NeuAc(2)+215.99 P00738@184;P00739@126	15131000	12777000	12918000	12456000	11980000	10944000	12718000	10793000	10870000	9581000	8698000	11347000	9798000	10174000	9976000	9155000	10284000	8526000	13484000	10127000	16706000	15205000	15426000	12273000	12289000	12966000	13763000	12079000	10926000	10422000
Hex(4)HexNAc(4)NeuAc(2)Fuc(1) P00738@184;P00739@126	9633000	12218000	11996900	9397000	10240900	9897000	8680460	8935900	7557000	11376500	8866500	7058050	10725500	7350900	10791500	7545450	8994400	7671600	17582500	57047050	14999500	36491500	18389300	15689000	31951000	14577000	12199500	12945000	14653800	13057000
Hex(4)HexNAc(5)Fuc(2) P00738@184;P00739@126	4630600	6051200	5706800	5653800	6486000	5345500	5580200	4355400	6090900	6880700	6399500	5775700	5947800	6238300	5523500	6200300	5409500	5553200	6831700	6893400	5692850	10207200	4627000	6685400	9131300	5895200	6580800	7615300	8169800	4534200
Hex(4)HexNAc(5)NeuAc(1) P00738@184;P00739@126	5471000	6033000	6430800	6441800	6265000	5564200	5530500	5203000	5540000	6899200	5904000	5630600	5100000	5598000	6991300	5713000	5349600	5594200	8275600	7529000	7901600	10292000	5586000	5989000	7608600	6658000	8544400	7343700	6791600	6255300
Hex(4)HexNAc(5)NeuAc(1)+288.02 P00738@184;P00739@126	17860000	17900000	16680000	16940000	11820000	11470000	11600000	10710000	10090000	9784000	9513000	8590000	10030000	8461000	9433000	9847000	8530000	8493000	11080000	11640000	20600000	19360000	13450000	18300000	12310000	13310000	12560000	11300000	11000000	11280000
Hex(4)HexNAc(5)NeuAc(1)+288.03 P00738@184;P00739@126	18190000	18120000	17190000	16490000	12520000	12050000	12220000	11180000	9994000	8540000	9551000	9787000	9409000	7921000	9426000	9817000	8673000	8665000	11080000	11680000	20520000	19940000	14820000	18290000	13860000	14020000	13190000	11420000	10920000	12020000
Hex(4)HexNAc(5)NeuAc(1)+293.06 P00738@184;P00739@126	20490000	18760000	18700000	18940000	19750000	17300000	16820000	16410000	17490000	17700000	16850000	16210000	15650000	15820000	17290000	15640000	14720000	16180000	21450000	19500000	24360000	26350000	22270000	22530000	23990000	22220000	22440000	20410000	21970000	19250000
Hex(4)HexNAc(5)NeuAc(1)+293.07 P00738@184;P00739@126	19790000	18710000	18700000	18300000	19320000	16970000	16250000	16280000	17650000	17700000	16910000	16350000	15650000	15820000	17470000	15640000	14720000	16180000	21450000	19530000	24240000	26180000	21680000	22530000	23440000	21760000	22160000	19080000	21970000	19180000
Hex(4)HexNAc(5)NeuAc(1)+293.09 P00738@184;P00739@126	20390000	18965000	18735000	18270000	19910000	17655000	16000000	16290000	17330000	17735000	16700000	16030000	15640000	15860000	17160000	15560000	14740000	16180000	21440000	19550000	24660000	26775000	21160000	22715000	24480000	22550000	22810000	19530000	21885000	19730000
Hex(4)HexNAc(5)NeuAc(1)Fuc(2) P00738@184;P00739@126											492900						513400
Hex(4)HexNAc(5)NeuAc(2) P00738@184;P00739@126	797150	1773000	1412650	702100	2945500	647200	2071500	2345000	1489100	1672200	3107000	1928100	2244700	3309000	2372100	3068000	3073800	1760100	1845800	362800	4737600	3526550	1989500	1889400	2040300	2249900	2330300	2423600	2336500	2602500
Hex(4)HexNAc(6) P00738@184;P00739@126	2561000	3916000	2076000	3544100	3344000	3825700	3219000	2738000	577000	1391000	2921000	3124000	1789000	2974000	2195000	1916000	1876000	2901200	2195000	925500	975400	3690000	2856500	1356000	2664000	3178000	2060000	2688300	1218000	1324000
Hex(4)HexNAc(6)NeuAc(2)Fuc(1) P00738@184;P00739@126	2226600	2014600	2287400	2474700	2191800	2191800	2040900	2157500	2220700	2048600	2165100	2746100	2275200	2276600	2231000	2311600	1977200	2081000	2700600	2464500	2515100	3694000	2289800	1960900	2653700	2545000	2168000	2320500	2591900	2030000
Hex(4)HexNAc(8) P00738@184;P00739@126	1893000	780000	1517000	1548000	1003000	1435000	1657000	1405000	1515000	2157000		2043000	1893000	1187000	1340000	1603000	342500	529600	665600	446100	668900	1543000	633300	786800	738000	681300	726400	645500	818500	84390
Hex(5)HexNAc(3)NeuAc(1) P00738@184;P00739@126	278300	305300	138300	339600	200900	303600		193100	315700	336000	245000	242800	325900	256000	246200	210700	185300	250800	451200	413800	387300	462800	303300	378500	351100	302700	223300	263100	463500	139900
Hex(5)HexNAc(3)NeuAc(1)+203.01 P00738@184;P00739@126	439500	521800	548800	834600		544900		937900	437000	633400	737900	1117000		799300		554300		987000	380200	265200		411900		283600	595900	586500	349200	465800		836600
Hex(5)HexNAc(3)NeuAc(1)+205.08 P00738@184;P00739@126	26670000	25070000	24650000	22830000	26350000	24310000	21630000	20940000	28250000	27340000	29040000	24650000	25610000	24120000	24650000	25680000	21220000	22030000	33290000	31900000	29700000	37170000	24030000	24010000	27960000	27580000	21260000	19240000	30400000	19710000
Hex(5)HexNAc(3)NeuAc(1)+225.06 P00738@184;P00739@126	4831000	5492000	5903000	5059000	5036000	5030000	5916000	4442000	4444000	4429000	5465000	5150000	4290000	4683000	4590000	5330000	4689000	3854000	5782000	5076000	6241000	6528000	5058000	5203000	5552000	5286000	4776000	4186000	4652000	3602000
Hex(5)HexNAc(3)NeuAc(1)+225.07 P00738@184;P00739@126	13845700	11630600	14338800	14557400	13094900	13012000	12045900	10976700	13695600	13265700	12334500	13997500	13333800	13620500	12249500	13526100	11667500	9651000	15413000	14194100	15152000	17311000	11578200	12802900	12881000	13027100	11581000	9856700	12418800	9968000
Hex(5)HexNAc(3)NeuAc(1)+225.08 P00738@184;P00739@126	5734500	5359000	5894000	5123500	5568500	5416500	5916000	4679000	5569500	5572500	5955000	6054000	5606000	5885000	5824000	5448500	5451000	3785000	6686000	5961000	6200500	6535000	5253500	5234000	5714500	5529500	4798500	4213000	5402000	3992000
Hex(5)HexNAc(3)NeuAc(1)+231.07 P00738@184;P00739@126	4619000				4233000		4432000	4338000	4758000	4966000	5136000	5904000	4641000	4588000	4803000	5179000	1631000		2135000		2110000	2698000	1562000		1630000	1361000		1716000	1836000	1560000
Hex(5)HexNAc(3)NeuAc(1)+241.02 P00738@184;P00739@126	9993000	10860000	9226000	8877000	8233000	8260000	7671000	7384000	6779000	6769000	6850000	6842000	6518000	6645000	5379000	6367000	5816000	5098000	6962000	6982000	11610000	13510000	6768000	9799000	7239000	7516000	6525000	5549000	6958000	5967000
Hex(5)HexNAc(3)NeuAc(1)+241.03 P00738@184;P00739@126	12124600	11012100	9549000	9077000	8233000	7223000	7811500	7441000	6790000	6769000	6856000	6927000	6550000	6665000	5470000	6569000	5928000	5164000	6928000	6314000	11430000	13827400	6872500	9676530	7136500	7609870	6525000	5548000	6953000	5980000
Hex(5)HexNAc(3)NeuAc(1)+241.04 P00738@184;P00739@126	10773500	10830000	9549000	8896000	8201500	8405000	7631500	7441000	6790000	6769000	6870500	6941000	6546500	6494000	6066500	5264000	5928000	5129000	6917000	6314000	11370000	13410000	7085500	9555000	7789000	8047000	6613500	5521000	6954000	6422500
Hex(5)HexNAc(3)NeuAc(1)+255.99 P00738@184;P00739@126	21507000	17459500	17260500	13245000	17536000	16772500	20632500	15924500	20075500	13910500	14160000	19341500	13399000	16653500	15016500	12558000	13114000	9928500	19401000	15327000	23148000	23850000	19182500	15505500	17408000	18714500	17807000	13594000	13981000	12883500
Hex(5)HexNAc(3)NeuAc(1)+256.00 P00738@184;P00739@126	19312900	11377100	12940500	10748800	11657200	13733800	16490700	11907250	15338000	10877400	10848700	12116350	10593050	11013300	9992150	9903500	9607200	8080850	14710300	11900500	17538800	17900100	14508550	10803200	12909100	14448000	14526950	10821200	10218300	10002450
Hex(5)HexNAc(3)NeuAc(1)+256.01 P00738@184;P00739@126	18600000	13480000	14310000	10260000	13790000	13200000	15940000	12220000	14740000	10530000	10940000	14980000	10190000	12660000	11900000	9496000	9285000	7378000	15680000	11760000	17310000	17210000	15450000	11820000	13770000	14880000	13900000	10580000	11420000	10030000
Hex(5)HexNAc(3)NeuAc(1)+257.02 P00738@184;P00739@126	1250000	872400	483200	501700	422000	526900	588400	427200	635600	370400		541700		386300		388800	624800	526300	505800	397300	483100	696800	378500	373800	536700	440500	545300	464600	277700	339600
Hex(5)HexNAc(3)NeuAc(1)Fuc(1)+256.00 P00738@184;P00739@126	944100	566200		542700	544700	607200	629900	482800	685400				676000	597600	522800		534000	571300		581600	741100	821600	619300	3054000	815600	668300	571000	484300		370600
Hex(5)HexNAc(3)NeuAc(1)Fuc(2)+218.04 P00738@184;P00739@126	60020000	10370000	52820000	44420000	51580000	49240000	47100000	9472000	47660000	46080000	40770000	38560000	37130000	38720000	39330000	36750000	61190000	54030000	52880000	56230000	53660000	73810000	49540000	54110000	48580000	9472000	51220000	48270000	6769000	41860000
Hex(5)HexNAc(3)NeuAc(1)Fuc(2)+218.07 P00738@184;P00739@126	60680000	10440000	53400000	51040000	52250000	49860000	47140000	9033000	49510000	46690000	42240000	39630000	37300000	40140000	40150000	37910000	62310000	54940000	53990000	6781000	54960000	75190000	49930000	54920000	50250000	9771000	51310000	7572000	8870000	8269000
Hex(5)HexNAc(3)NeuAc(1)Fuc(2)+218.08 P00738@184;P00739@126	47820000	45198100	42200000	40630000	41163300	40870000	36980000	35220000	39888500	36410000	36160000	36390000	34477900	34230000	34870000	33010000	59408700	50460000	45060000	47229100	43150000	54646400	38890000	44170000	40353000	41800000	41190000	39530000	39320000	33030000
Hex(5)HexNAc(3)NeuAc(2)+203.14 P00738@184;P00739@126	1069000000	1178000000	1047000000	1041000000	1103000000	1015000000	978900000	34370000	727700000	946600000	911100000	19120000	862600000	19590000	19910000	18910000	849200000	22920000	1086000000	1076000000	11200000	1492000000	1230000000	1163000000	11670000	1289000000	1052000000	39560000	1066000000	40600000
Hex(5)HexNAc(3)NeuAc(2)+225.06 P00738@184;P00739@126	28331000	28395000	27408900	31138000	28478900	27055500	26768780	25025000	21160000	24817200	24311000	23961200	26148600	23774000	24639400	23982100	19470000	20365000	24773800	23925000	32258900	34737000	28565300	29642600	29399000	29937000	26681000	26545600	25209300	25434600
Hex(5)HexNAc(3)NeuAc(2)+225.07 P00738@184;P00739@126	26345000	25960000	25777800	27810000	24040000	25213700	23208580	21751000	22436650	21971500	19123000	22147100	22151900	19504900	19398100	21037250	18206000	19621800	25912300	25728000	30057000	31535000	26798000	25814600	24006000	26534000	23930900	23276700	24988000	23274200
Hex(5)HexNAc(3)NeuAc(2)+225.08 P00738@184;P00739@126	12670000	13590000	12570000	16060000	14020000	11150000	12870000	11890000	11300000	11640000	14650000	12700000	14210000	10970000	13980000	12330000	13510000	12520000	16750000	12500000	15390000	15560000	12140000	12800000	14290000	13180000	12060000	11070000	12160000	11680000
Hex(5)HexNAc(3)NeuAc(2)+226.07 P00738@184;P00739@126		935300	428900															499300	294000	1692000	892100			724600	859800
Hex(5)HexNAc(3)NeuAc(2)+230.07 P00738@184;P00739@126	10200000	9937000	9993000	9992000	10030000	9979000	9328000	9145000	7300000	6870000	6906000	7089000	6370000	7559000	7525000	7305000							823000	678500			1028000		575000	907500
Hex(5)HexNAc(3)NeuAc(2)+231.08 P00738@184;P00739@126	10260000	10120000	10200000	9576000	9632000	9337000	9641000	8748000	7382000	6402000	6406000	6567000	5856000	7034000	6720000	7107000			646900	742200	889800	1375000	1016000	1090000	1004000	899700	944200	1082000	646500	1337000
Hex(5)HexNAc(3)NeuAc(2)+232.08 P00738@184;P00739@126		4144000		4810000	4574000		4755000		3939000		4072000		3933000	4259000	5006000	5081000	1361000	1438000			2817000	3470000		2289000	1915000	1646000	1784000	2010000	1902000	2134000
Hex(5)HexNAc(3)NeuAc(2)+232.09 P00738@184;P00739@126	12831000	12921000	13027000	13409000	13239000	13071000	13969000	12515000	10116000	8768000	9297000	10152000	9162000	11002000	11620000	10794000	320200	688400	380300	647600	2570800	1204000	3284000	3052500	2102000	556800	824900	2797800	1123000	1148000
Hex(5)HexNAc(3)NeuAc(2)+241.03 P00738@184;P00739@126	16670000	16990000	17190000	16940000	11740000	10980000	11600000	10710000	10090000	9267000	9513000	8590000	10020000	8461000	9433000	9847000	8530000	8493000	10900000	12410000	20600000	19900000	13450000	17910000	12940000	13060000	12330000	11280000	11270000	11340000
Hex(5)HexNAc(3)NeuAc(2)+241.04 P00738@184;P00739@126	18120000	18170000	17450000	16950000	11750000	11250000	11250000	10755000	10432000	9429000	10275000	8590000	8099000	8468000	9791500	10500000	8601500	8574500	12145000	12350000	21075000	20260000	13450000	18590000	12940000	12770000	12560000	10780000	11340000	11340000
Hex(5)HexNAc(3)NeuAc(2)+246.06 P00738@184;P00739@126	20840000	18870000	18740000	18010000	20420000	18040000	17120000	16300000	17230000	17700000	16800000	16030000	15650000	15800000	17290000	15660000	14740000	16180000	21460000	19530000	24780000	26530000	21650000	22740000	25110000	23110000	23080000	19460000	21970000	19910000
Hex(5)HexNAc(3)NeuAc(2)+246.07 P00738@184;P00739@126	19960000	18760000	18560000	18300000	19450000	17060000	16520000	16280000	17180000	17700000	16700000	16030000	15650000	15820000	17290000	15640000	14720000	16180000	21450000	19530000	24240000	26180000	20540000	22530000	23720000	21840000	22340000	19080000	21970000	19190000
Hex(5)HexNAc(3)NeuAc(2)+246.09 P00738@184;P00739@126	22133000	20541000	20069000	19533000	21002000	18642000	17688000	17296000	18674000	17400000	16700000	16030000	17134000	17353000	17290000	15710000	16067000	16180000	23182000	21097000	27348000	28739000	22326000	24352000	24395000	23722000	24246000	20424000	24827000	21055000
Hex(5)HexNAc(3)NeuAc(2)+246.10 P00738@184;P00739@126	24768000	23711000	22776000	22647000	24024000	21557500	20585000	20538500	21894600	22553500	21648500	20686500	21008000	20924500	21773800	19032500	19242500	20730000	27640000	24682000	30382000	32476000	25505000	29027500	30103000	26688000	28321000	24151500	28391500	23398000
Hex(5)HexNAc(3)NeuAc(2)+247.03 P00738@184;P00739@126	6784000	6082000	5930000	5504000	5552000	4268000	4833000	4658000	3687000	3620000	4433000	3975000	4177000	3672000	4346000	3974000	3829000	4142000	4658000	3544000	7424000	6602000	5384000	5708000	5467000	5820000	5000000	5194000	5038000	5266000
Hex(5)HexNAc(3)NeuAc(2)+247.04 P00738@184;P00739@126		3741000	4302000	3311000		3425000	3049000		1726000	2377000		2612000	1802000		2536000	2326000	452500		1873000	831400	3260000			3237000			3043000	2574000
Hex(5)HexNAc(3)NeuAc(2)+255.99 P00738@184;P00739@126	11540000	8664000	8085000	1541000	8023000	6892000	7975000	6897000	7948000	7106300	4835000	1035000	10825000	6705000	5110000	6609000	6310000	5107000	8541000	1503000	9942000	10125000	9837000	8886000	7858000	7990000	8819000	7651000	6840000	6545700
Hex(5)HexNAc(3)NeuAc(2)+256.00 P00738@184;P00739@126	44814000	36150000	36687000	32193000	31978500	31105000	36830000	32331000	32358500	25459900	23369800	28570500	22417500	26898500	30049000	25204750	24547000	25161000	36889500	30325000	48245000	43678500	41014500	33539500	32669500	35630500	39314000	32552000	30348000	30661700
Hex(5)HexNAc(3)NeuAc(2)+256.01 P00738@184;P00739@126	36581000	28943000	29485500	28921500	26098000	24992500	30340500	24515000	27154000	20058850	14808250	24117000	15054100	22388000	16393150	21264200	15725500	14656500	30653500	25510500	38186500	35477500	34360000	27965000	27368500	30051000	31728500	25429000	25321550	24262050
Hex(5)HexNAc(3)NeuAc(2)+257.00 P00738@184;P00739@126	8874000	9055000	8305000	9516000	5847000	5366000	6809000	5192000	6638000	5492000	4625000	6883000	7728000	6923000	8599000	7188000	6523000	6437000	8741000	6385000	8761000	8571000	7974000	7204000	5930000	6553000	6897000	9637000	5804000	4531000
Hex(5)HexNAc(3)NeuAc(2)+257.01 P00738@184;P00739@126	27370000	21460000	21200000	18540000	17300000	17800000	21580000	18320000	19160000	14380000	13530000	17220000	13430000	15110000	15120000	14510000	14070000	11920000	21600000	17440000	29360000	25150000	24050000	20940000	19370000	22140000	22610000	19000000	17970000	17820000
Hex(5)HexNAc(4) P00738@184;P00739@126	31531100	32548100	28661100	29171500	29871100	27901900	27292200	23790990	27651400	30569100	27395000	27212300	27950700	24640500	24968000	23836300	18366100	17385800	19011300	17336500	15553900	41800500	16768000	17274900	17074400	18886500	16292400	15713500	20185700	11881200
Hex(5)HexNAc(4)Fuc(1) P00738@184;P00739@126	1351000	1227000	1036000	1285000	1021000	1083000	1089000	815800	802900	740600	694500	780400	821600	538500	582600	474300		280300	525650	308200	711900	922300	826200	789100	679500	691400	718100	656100	428000	425800
Hex(5)HexNAc(4)Fuc(2) P00738@184;P00739@126	11574850	17948800	20497800	21399400	18475500	20653400	19140900	15020100	18039200	18348700	20854200	22323700	20840700	20180200	24874200	27686900	15343400	19068400	564655100	10535790	30132655	50283880	22955400	21646600	22844200	23460300	26098165	25013550	30904000	22423445
Hex(5)HexNAc(4)Fuc(3) P00738@184;P00739@126	7978000	7115000	7246000	6690000	6608000	6227000	5959000	6297000	13090000	12730000	11710000	11190000	11670000	11430000	11500000	11370000	9611000	9658000	12180000	11710000	6069000	8238000	5088000	12050000	5770000	5541000	5272000	4579000	12590000	4063000
Hex(5)HexNAc(4)Fuc(4) P00738@184;P00739@126	58203400	321830	594800	291700	470710	496400	399690	460300	721130	69567100	489350	437500	525750	58719800	512800	28972600	28609900	27573360	1343500	995960	646100	1019100	35456350	74494200	923900	685300	448700	565365	83210920	793800
Hex(5)HexNAc(4)NeuAc(1) P00738@184;P00739@126	666477550	721746400	718285300	670273950	696256250	673490250	606549400	572425610	627354300	642098300	679625700	654355200	625736650	628442650	634898900	618108200	508736000	490770500	738564300	718769250	168575300	194708950	638054050	674554600	720225850	721677450	138586750	550601650	711320900	536773200
Hex(5)HexNAc(4)NeuAc(1)+176.03 P00738@184;P00739@126	8734000	9353000	9293000	7515000	8494000	7887000	7394000	7887000	7695000	8077000	8732000	7527000	8532000	7754000	7533000	7249000	8192000	6889000	12890000	9702000	12150000	13620000	9409000	10580000	10640000	11290000	8349000	7807000	10670000	7406000
Hex(5)HexNAc(4)NeuAc(1)+176.04 P00738@184;P00739@126	8912000	9156000	8981810	7492000	8494000	7799000	7407000	7366000	10390000	8077000	8844600	7405000	7879850	7734000	7601690	7311220	8118000	7049110	11331600	10369900	11706020	13170000	9409000	10320000	10776300	11411300	8269000	8096730	10670000	7530740
Hex(5)HexNAc(4)NeuAc(1)+176.05 P00738@184;P00739@126	10863550	11382400	11736200	9742950	9896600	10748500	9116450	10890000	12490000	11012800	10871300	10210550	10439300	9480150	9825900	10588150	9174600	10075550	15371950	12075650	14658950	16663000	12251600	12874450	13262450	13679300	10855300	9701650	12995900	9440800
Hex(5)HexNAc(4)NeuAc(1)+176.06 P00738@184;P00739@126	9215000	9562150	9327850	7717000	8795650	8710500	7488800	7494400	10483400	8284300	8887550	7677800	8092150	7876850	8177000	7494850	7840100	7561550	11313400	10015350	12474300	14054550	9942450	10465100	10850600	11439750	9470450	8232350	10814050	7698800
Hex(5)HexNAc(4)NeuAc(1)+198.97 P00738@184;P00739@126	551300	355100	277100	393200		309800	291000		598500	303600	385600	426800	358200	393900	394000	356700			767600	549600	568900	445700	410700	368100	604200			349400	494400
Hex(5)HexNAc(4)NeuAc(1)+198.98 P00738@184;P00739@126		696000				704900	615500	482800					632000	552600				447100		2505000			627900		1002000		571000	467000		379800
Hex(5)HexNAc(4)NeuAc(1)+273.08 P00738@184;P00739@126	1563000	1117000	3571900	2268900	1904600	4134300	2801800	3485900	1831500	1735600	3362500	2152500	1749600	4092800	4257100	3899600	11944000	5791000	3041900	2339200	889870		2869700	2441100	264300	1367000	463300	588800	1720900	1128700
Hex(5)HexNAc(4)NeuAc(1)+273.09 P00738@184;P00739@126	1312000	1117000	3543900	2268900	1935700	4105300	2693800	3533900	1791900	1735600	3338600	2103500	1741500	4062900	4120200	3899600	10971000	5638000	3182600	2251200	867970		2869700	2389800	264300	1367000	313200	588800	1694900	1268900
Hex(5)HexNAc(4)NeuAc(1)+273.10 P00738@184;P00739@126	1312000	1117000	3571900	2268900	1904600	3769300	2801800	3567500	1855500	1735600	3362500	2175500	1733300	3972800	3792600	3816600	11342000	5770000	3182600	2326200	889870		2686700	2413100	264300	1375200	463300	588800	1720900	1128700
Hex(5)HexNAc(4)NeuAc(1)+273.11 P00738@184;P00739@126	1312000	1117000	2956000	1885000	1619000	3378000	2385000	2808000	1486000	1335000	2571000	1742000	1430000	3260000	3412000	3015000	9014000	4463000	2643000	1999000	837000		2312000	2077000	264300	1142000	327200	607600	1347000	994700
Hex(5)HexNAc(4)NeuAc(1)+274.10 P00738@184;P00739@126		172300	502600	356600	488800	805000	493700	657200	428400	399300	708000	511000	345200	777600	796100	797200	2258000	1149000	490600	297300	52870		435600	315600		478100			471500	274900
Hex(5)HexNAc(4)NeuAc(1)+290.07 P00738@184;P00739@126	2302000	2084000	3888000	3646000		1462000		1091000	3131000	2069000	1520000	1323000		1289000	1411000	1554000	2929000	1394000	3511000	2386000	5414000	2732000		3404000		1955000		1639000	3008000	1107000
Hex(5)HexNAc(4)NeuAc(1)+290.09 P00738@184;P00739@126	2147000	2467000	2483000	2351000	3110000	3044000	2394000	1873000	2487000	3311000	2906000	2505000	4228000	2255000	2635000	2390000	3756000	2554000	9372000	8988000	4502000	5443000	9295000	8499000	4639000	4840000	4317000	7516000	8975000	3097000
Hex(5)HexNAc(4)NeuAc(1)+290.10 P00738@184;P00739@126	7178500	7902000	7239000	6605500	6324500	7248000	7169000	5539000	7176000	8076000	8788500	6112000	6975500	7414500	6291500	5969000	5516500	7927500	8731500	8640500	4934500	9941500	7247000	9264000	10243000	9054000	5264500	4370000	7473500	7450500
Hex(5)HexNAc(4)NeuAc(1)+290.11 P00738@184;P00739@126	2839000	2898000	3352000	2335000	3145000	2887000	2667000	2393000	2743000	2692000	2597000	2283000	3866000	2383000	2509000	2358000	3624000	3213000	3996000	4559000	3740000	5821000	3768000	4301000	13650000	4229000	3991000	3291000	3736000	3825000
Hex(5)HexNAc(4)NeuAc(1)+290.12 P00738@184;P00739@126	2875300	6154000	6435000	16007000	4301000	4994000	2431300	2363200	4585600	5411000	12625000	3555325	6338000	3849550	5781500	3706500	24306000	8064000	36590000	40072000	50337000	56272000	43580000	32304000	33685000	40373000	22030500	22189500	35613000	24840000
Hex(5)HexNAc(4)NeuAc(1)+290.13 P00738@184;P00739@126	2839000	1903550	1921450	1301800	3498000	2862000	1419500	1771500	1563950	2692000	1571650	1329700	1401350	2456000	2509000	1587500	2473500	5437000	2782000	6339000	3152000	4782000	7869000	2710000	9497500	9257000	482800	5780500	2344250	5707500
Hex(5)HexNAc(4)NeuAc(1)+290.14 P00738@184;P00739@126	1402000	4742000	5231000	5431000	21720000	4082000	2335000	3348000	19340000	5411000	1287000	2145000	4307000	1295000	4935000	1041000	24680000	6692000	34350000	37550000	29790000	37350000	30130000	30680000	33020000	32470000	24290000	25540000	33940000	25240000
Hex(5)HexNAc(4)NeuAc(1)+291.16 P00738@184;P00739@126	944800	713300	1133000	1377000	1997000	1006000	2688000	522400	754500	1217000	2199000	1115000	2556000	966500	612500	1912000	1727000	3929000	5829000	2003000	1623000	3899000	5585000	897700	5736000	4396000	993400	1694000	2876000	4857000
Hex(5)HexNAc(4)NeuAc(1)+291.17 P00738@184;P00739@126	118300	175300	340700	364500	307100	593700	187100	244500	152600	467300	459100	232600	327500	216900	331400	252400	295800	371300	549400	625900	319600	997500	370100	603400	636600	821700	333600	516500	403100	461100
Hex(5)HexNAc(4)NeuAc(1)+292.04 P00738@184;P00739@126	1033000	848100	768500	858000	1052000	949800	704500	710200	894000	1038000	832200	661100	827000	776400	675600	762500	621400	785900	710700	814300	974900	1252000	782100	773300	856100	933200	812400	665800	905400	653300
Hex(5)HexNAc(4)NeuAc(1)+292.05 P00738@184;P00739@126	1033000	784300	783400	817850	871400	830950	704500	583050	855400	893600	863350	589900	763600	563050	587050	695400	621400	637500	834500	799100	897050	1558400	784800	733700	862600	763750	805900	647200	905400	617000
Hex(5)HexNAc(4)NeuAc(1)+307.07 P00738@184;P00739@126	60680000	10440000	53440000	51040000	52300000	49920000	47180000	9166000	7208000	46730000	42240000	39740000	37380000	40170000	40190000	37860000	62310000	54910000	53990000	57370000	55060000	75190000	49930000	54960000	50250000	9771000	51310000	7572000	8870000	8269000
Hex(5)HexNAc(4)NeuAc(1)+307.08 P00738@184;P00739@126	51003000	49916000	50506000	62140000	45825000	44601000	41109000	38858000	60220000	59350000	56540000	53260000	52150000	54240000	55310000	53390000	83640000	75840000	68910000	72090000	66490000	88640000	44233000	67810000	61020000	64730000	64590000	42970000	43327000	36226000
Hex(5)HexNAc(4)NeuAc(1)+307.09 P00738@184;P00739@126	47190000	45070000	42260000	40880000	39730000	38670000	36610000	35230000	39280000	37550000	36280000	34420000	34400000	34240000	34770000	33560000	55120000	50620000	45090000	47250000	43150000	60740000	38340000	44170000	37940000	52050000	40660000	39610000	39350000	32250000
Hex(5)HexNAc(4)NeuAc(1)+307.10 P00738@184;P00739@126	49285000	46860000	42555000	49270000	42975000	41690000	38200000	36835000	39205000	37400000	35880000	35235000	34160000	34000000	37840000	33175000	55240000	50500000	46830000	46980000	44110000	55425000	40800000	44500000	41015000	43795000	43445000	40695000	39630000	34570000
Hex(5)HexNAc(4)NeuAc(1)+307.12 P00738@184;P00739@126	47190000	44970000	42200000	40630000	39730000	38670000	36500000	35220000	39250000	37330000	36160000	36430000	34820000	34230000	34870000	33010000	54980000	50560000	45060000	47200000	43150000	54080000	38340000	44170000	43310000	40590000	40660000	39530000	39320000	32590000
Hex(5)HexNAc(4)NeuAc(1)+318.08 P00738@184;P00739@126	10010000	9951000	9699000	9992000	9857000	9719000	745200	8896000	7300000	6993000	6763000	7256000	6370000	7741000	7525000	7305000					662500	1123000		2937000	3235000	3177000	3548000	3280000		958500
Hex(5)HexNAc(4)NeuAc(1)+320.09 P00738@184;P00739@126	3976000	3834000	4042000	4294000	4559000	4447000	4776000	4225000	3741000	3400000	4109000	3862000	3729000	4374000	4980000	4755000							2135000	2018000	1763000			1929000
Hex(5)HexNAc(4)NeuAc(1)+320.10 P00738@184;P00739@126	8899000	8897000	9544000	9101000	8789000	7877000	9135000	7977000	6451000	5483000	5048000	6124000	5281000	6408000	6107000	5982000		750300	494900	695900	954500	1304000	1148000	1090000	985700	856800	1127000	1087000		1379000
Hex(5)HexNAc(4)NeuAc(1)+320.11 P00738@184;P00739@126	12908000	13034500	13013000	12787000	13353000	13126000	13513000	12909000	10026000	8859000	10144500	10088000	8793000	10841000	11308000	10854000	1480600		1979000	2384900	2351800	735000	2973400	3286000	2471700	1695800	2070100	2592700	171000	2947300
Hex(5)HexNAc(4)NeuAc(1)+320.13 P00738@184;P00739@126	2818000	3144000	3679000	3707000	4222000	12493000		12396000	2996000	3350000	3728000	4279000	3629000	4147000	11607000	5594000					2891000		2707000	1842000	1873000	2486000	1091000	2017000	904800
Hex(5)HexNAc(4)NeuAc(1)Fuc(1) P00738@184;P00739@126	19964000	18578000	18873000	18184000	18932000	17217000	15707000	62853000	20275500	25981000	18177000	17259860	23123000	17151000	22617000	22899000	15005000	13570000	28857000	27193000	25371000	26387000	17500000	19741000	20462000	19573000	17516500	14264000	28405000	50182000
Hex(5)HexNAc(4)NeuAc(1)Fuc(1)+161.02 P00738@184;P00739@126	47190000	44970000	42300000	40630000	40990000	39970000	36610000	35230000	39250000	37330000	36160000	34190000	34470000	34230000	34870000	33390000	54990000	50630000	44960000	47070000	43150000	60740000	38890000	55490000	38520000	41110000	40660000	39610000	39320000	32590000
Hex(5)HexNAc(4)NeuAc(1)Fuc(1)+161.03 P00738@184;P00739@126	60850000	10420000	52480000	51020000	51800000	49670000	8621000	8133000	9192000	45960000	7791000	5775000	37070000	37970000	7167000	38420000	61510000	50450000	54670000	57920000	55060000	75240000	9328000	9013000	49900000	9644000	7912000	7019000	8896000	312800
Hex(5)HexNAc(4)NeuAc(1)Fuc(1)+161.04 P00738@184;P00739@126	48540000	45720000	42230000	40630000	41525000	40360000	37640000	35855000	39265000	37655000	36190000	35405000	34185000	38520000	34820000	33265000	55020000	50515000	45005000	47160000	55040000	57805000	39405000	44500000	39405000	42335000	41825000	39910000	39335000	33295000
Hex(5)HexNAc(4)NeuAc(1)Fuc(1)+161.05 P00738@184;P00739@126	54915000	51975000	45320000	42045000	7871000	44955000	42760000	41315000	41795000	39740000	37650000	37715000	42680000	35390000	36240000	34290000	57250000	51790000	49480000	50280000	47360000	59060000	45150000	47600000	44275000	47480000	46460000	43110000	42075000	38590000
Hex(5)HexNAc(4)NeuAc(1)Fuc(1)+198.95 P00738@184;P00739@126	24700000	20310000	20160000	18320000	18140000	17800000	21370000	18070000	18190000	14120000	13310000	15640000	11960000	15010000	14980000	14260000	13880000	11650000	21500000	17190000	27970000	25010000	24020000	20620000	19370000	21990000	22550000	18220000	17170000	17740000
Hex(5)HexNAc(4)NeuAc(1)Fuc(1)+273.11 P00738@184;P00739@126								233500				103400		265200		48270	526400											11360
Hex(5)HexNAc(4)NeuAc(1)Fuc(2) P00738@184;P00739@126	136904170	77816700	66254100	59223240	185749500	98847600	133338450	66727690	402801250	121432200	426493400	437120500	420782300	396662440	53114250	466468540	57162300	1132045700	1546240900	126399000	78659950	608946260	1360597050	75277500	545725800	89650600	119809850	79840550	92234900	112281500
Hex(5)HexNAc(4)NeuAc(1)Fuc(3) P00738@184;P00739@126	870150	967900	947320	860700	1145050	1095200	643890	519300	759000	696050	844210	924500	571330	585100	347060	650350	902700	1312000	874300	734500	1231100	1194450	714600	1324350	1340800	793100	1285300	178300	643200	1394050
Hex(5)HexNAc(4)NeuAc(2) P00738@184;P00739@126	1720749200	1382627195	1307735100	1543412200	1671179800	1516317170	1163062600	1061663800	1530331300	1199221800	1109017900	1025076550	1353641400	1019244250	1014578000	1015913600	1081467000	1038801000	1281338400	1404794000	2132839400	1760140100	1471912800	1477361100	1551655000	2007808800	1218736300	1477170300	1391015150	1246750380
Hex(5)HexNAc(4)NeuAc(2)Fuc(1) P00738@184;P00739@126	28468100	27840700	26441770	28380700	26389100	28383200	23378060	21802000	26336500	24938700	31606810	23334200	22561440	26198500	23636200	23668150	23292000	24517600	41817100	38962900	35606300	36090800	41452200	30248100	37091800	33676200	28778300	23494300	31595100	35259300
Hex(5)HexNAc(5)Fuc(1) P00738@184;P00739@126	54190000	52470000	48560000	40900000	46870000	45670000	44050000	44670000	49760000	50020000	39960000	46160000	44560000	50030000	44060000	37570000	49040000	40350000	40550000	26030000	33570000	42620000	31590000	34570000	25160000	26260000	31500000	26080000	37920000	32000000
Hex(5)HexNAc(5)Fuc(2) P00738@184;P00739@126	1875000	2040000	401300	661600	2420000	2265000	2509000	381400	285200	358800	505100	750900		554000	718600	240800	601400	1840000	4655000	707800	716400	839600	876200	261100	218900	1391000	435750	292300	2242000	2026000
Hex(5)HexNAc(5)NeuAc(1) P00738@184;P00739@126	2957400	2708300	3189600	952300	2774600	3251800	2934600	2602300	633400	3135400	2916200	820800	722900	673000	1101900	816400	1554300	1292900	5997900	728000	749100	1056200	807600	2678200	549100	810800	745100	979400	1048200	667400
Hex(5)HexNAc(5)NeuAc(1)Fuc(1) P00738@184;P00739@126	147131000	140740000	14386000	134822000	133179000	128351000	123614000	116955000	14600000	14322000	9263000	13089000	121661000	12523000	12850000	12558000	21987000	145780000	19571000	13318000	17787000	128457000	116428000	131793000	8002000	97400000	16429000	14052000	18232000	17689000
Hex(5)HexNAc(5)NeuAc(1)Fuc(2) P00738@184;P00739@126	23246000	23031500	21633000	21358000	21914000	21517000	18921000	19876000	19903000	20502000	20269500	19548000	20276000	18164000	18342000	17950000	19025000	18271000	23894000	21076500	23552000	33253500	19782000	20594000	22326000	23665000	19058000	18554000	24780000	18298000
Hex(5)HexNAc(5)NeuAc(2)Fuc(1) P00738@184;P00739@126	151900	106100	407700	430200	159200	664600	381700	651700	248400	242800	418000	233300	147700	662800	565600	538600	1746000	843300	289300	192400	66580	14900	272200	229400		68120			79980	81720
Hex(5)HexNAc(5)NeuAc(2)Fuc(1)+289.07 P00738@184;P00739@126	1319000	956700	2940000	1860000	1488000	2987000	1847000	2832000	1592000	1214000	1808000	1410000	1253000	2751000	2755000	2710000	7307000	3680000	2387000	1515000	1346000		2258000	1928000	342200	1185000	278000	475600	1248000	771300
Hex(5)HexNAc(5)NeuAc(2)Fuc(1)+289.08 P00738@184;P00739@126	1319000	956700	2940000	1860000	1488000	2987000	1847000	2832000	1592000	1192000	1808000	1410000	1222000	2751000	2755000	2710000	7307000	3680000	2387000	1515000	1346000		2258000	1928000	342200	1143000	278000	475600	1248000	771300
Hex(5)HexNAc(5)NeuAc(2)Fuc(1)+289.09 P00738@184;P00739@126	1319000	956700	3041000	1860000	1488000	2987000	1847000	2871000	1592000	1214000	1808000	1410000	1253000	2911000	2755000	2710000	7307000	3680000	2387000	1515000	1346000		2258000	1928000	342200	1185000	278000	475600	1248000	771300
Hex(5)HexNAc(5)NeuAc(2)Fuc(1)+289.10 P00738@184;P00739@126	1364500	994800	2950000	2257000	1518000	3058500	1827000	2826500	1485000	1363000	1998000	1477000	1336000	2703500	2693000	2649500	7544000	3575000	2387000	1519000	949600		2246000	2141000	342200	1185000	421750	510900	1497500	895200
Hex(5)HexNAc(5)NeuAc(2)Fuc(2) P00738@184;P00739@126	5208000	5871000	4767000	5199000	5696000	4791000	4759000	5272000	5774000	6329000	5143000	6128000	5380000	4964000	4973000	4705000	3853000	4250000	5080000	5046000	4928000	7270000	5209000	4881000	5509000	5954000	4199000	3866000	5425000	4440000
Hex(5)HexNAc(5)NeuAc(2)Fuc(2)+289.09 P00738@184;P00739@126	263500	270700	716600	533600	456900	731800	516200	838700	397500	360700	407600	334300	428600	682100	776900	731200	1951000	922100	533100	416800	294500		464700	543500		297400	45790		224400	172000
Hex(5)HexNAc(5)NeuAc(2)Fuc(3) P00738@184;P00739@126	1335000	1417000	1713000	1624000	1365000	1732000	1559000	1693000	1424000	1175000	1616000	1363000	1357000	1847000	2017000	1968000	4228000	2548000	1802000	1068000	989500	1021000	1423000	1441000	852100	1159000	1025000	804400	1222000	1118000
Hex(5)HexNAc(5)NeuAc(3)Fuc(1) P00738@184;P00739@126	2663000	2347200	4473000	3431000	2917000	4559000	3482000	4464000	3120000	2340000	3505000	2748000	2722000	4382000	4730000	4499000	11813000	6230000	4281000	2667000	2146000	1281110	3668000	3559000	1267500	2286600	1390700	1319700	2552500	1641500
Hex(5)HexNAc(5)NeuAc(3)Fuc(2) P00738@184;P00739@126			839700	459500	540000		799000	957200	361900		492700	468400		772900	939500	886900	2120000	1162000	774200	819400	301700		651100	567200		411600	287100		399000	640800
Hex(5)HexNAc(6)NeuAc(2)Fuc(3) P00738@184;P00739@126	1825000	1551000	2136000	1924000	2108000	1740000	1676000	1832000	1657000	2733000	2077000	2418000	2171000	1887000	2400000	1836000	2298000	2032000	1919000	2270000	2423000	1503000	2249000	1933000	1590000	1961000	2039000	1755000	2382000	1337000
Hex(5)HexNAc(7) P00738@184;P00739@126	2465000	4013000	3674000	3999000	6501500	5570000	5424000	7070500	3192000	4305000	5146000	6001000	4298000	5559000		5574000									373300	116300			150200	250500
Hex(6)HexNAc(2) P00738@184;P00739@126	658800	697300	705000	1877000	1495000	799900	2822000	12910000	817000	1583000			2271000	2017000	2251000	2780000		4379000	2799000	1358000	228500	1060000	1223000	1553000	1138000	936100	1027000	1293000	1040000	16750000
Hex(6)HexNAc(3)NeuAc(1) P00738@184;P00739@126	1111000	1135000	1054000	1239000	1113000	943900	818900	768700	844900	1243000	826300	904300	817700	813600	793900	969900	624900	298000	1440000	1531000	1700000	1657000	1126000	1532000	1393000	1244000	1038000	942800	1195000	711100
Hex(6)HexNAc(3)NeuAc(1)Fuc(1) P00738@184;P00739@126	2593000		1075000	2548000	1101000		2291000		2213000	662800	617700		2355000	2031000	762700		1819000	2292000	1117000	716400	1130000	1316000	2117000	866600	915500	1033000	1003000	940500	935400	912800
Hex(6)HexNAc(3)NeuAc(2) P00738@184;P00739@126	775700	1059000	1070000			930200	643800	381800	1124000	1039000		466400					130900										109700		801400
Hex(6)HexNAc(4) P00738@184;P00739@126	176800	226300	182800	137600	185800	204000	161000	153000	210700	170800	131000	108100	137600	85120	97980	136900	58320	44260	102300	70610	98000	298700	111500	78320	120900	80190	87260	90750	277100	39650
Hex(6)HexNAc(4)Fuc(1) P00738@184;P00739@126		6268000	6090000	5457000	6097000	5915000	5558000	5299000	23010000	5833000	6045000	6166000	5392000	5832000	6050000	5813000	3942000	4204000	4070000	4071000	20415000	6245000	4743000	4144000	5187000	5454000	4272000	4689000	4859000	4447000
Hex(6)HexNAc(4)NeuAc(1) P00738@184;P00739@126	8124000	7704000	7791000	8431000	6916500	6754000	6406000	6483000	8534000	8590000	8827000	11143000	8118000	8057000	12111000	7400000	7806000	10071000	10087000	9623000	10734000	10318000	8580000	8666000	10136000	13384000	7046000	6423000	10754000	6157000
Hex(6)HexNAc(4)NeuAc(1)+172.05 P00738@184;P00739@126	20195000	18805000	18720000	18285000	19820000	17445000	16755000	16205000	17205000	17700000	16805000	16345000	15650000	15840000	17340000	15600000	14350000	16180000	21445000	19530000	24300000	26355000	21005000	22150000	24105000	22265000	22710000	19200000	21970000	19360000
Hex(6)HexNAc(4)NeuAc(1)+172.06 P00738@184;P00739@126	20840000	19200000	18930000	18270000	20550000	18120000	17580000	16670000	17430000	17770000	16700000	16030000	15650000	15680000	17390000	15560000	14740000	16180000	21440000	19620000	25080000	27250000	21910000	22900000	25310000	23340000	23440000	19910000	21970000	20240000
Hex(6)HexNAc(4)NeuAc(1)+209.00 P00738@184;P00739@126	30780000	2047000	23100000	2143000	1470000	2016000	1482000	689800	28060000	1461000	1576000	1205000	2167000				5117000	1451000	19370000	16830000	1375000	1390000	1480000	23060000	1205000	2442000	5706000	1099000	2566000	733300
Hex(6)HexNAc(4)NeuAc(1)Fuc(1) P00738@184;P00739@126			986800								419400			171400			85220	822700	249100	375500	521200								81380
Hex(6)HexNAc(4)NeuAc(2) P00738@184;P00739@126	1089000	1045000	1641000	1522000	650600	976800	445400	763400	1273000	574500	1055000	844300	578900	836300	738500	480300	1382000	1024000	497400	955900	1564000	1950000	1250000	1478000	1604000	359700	1109000	663500	957200	1198000
Hex(6)HexNAc(5) P00738@184;P00739@126	919500	946300	745400	717700	703400	800200	796400	518100	876800	973900	873900	1190400	764100	686800	700300	699300	633800	488600	664700	461800	311200	1167000	492700	391900	565800	436600	316800	340500	467300	162200
Hex(6)HexNAc(5)Fuc(2) P00738@184;P00739@126	2712800	2213850	2102200	2194800	3582700	1620500	2270600	1381920	2185100	2720400	2335800	2952400	2110200	2156500	1750900	2053400	2814700	3371100	2071650	1217200	2198400	2701200	1931400	2269100	1756800	1930700	1845580	1830900	2498700	2300610
Hex(6)HexNAc(5)Fuc(3) P00738@184;P00739@126	695350	1126500	666600	750800	1059000	594100	847500	948300	630800	938900	1277500	1629000	988800	1062000	1086000	1013000	625400	1609000	858000	815800	549400	955400	656400	640850	986400	922800	678100	1173000	749700
Hex(6)HexNAc(5)NeuAc(1) P00738@184;P00739@126	33925500	33396700	29024300	26276700	28186700	27246500	25762200	24354400	30544000	28214600	28859800	27136600	31488600	25380800	25147100	25948400	24241700	24376100	31851300	27926400	31994900	38860000	26547200	27491400	28651500	28752100	26492490	8638000	30234500	21562510
Hex(6)HexNAc(5)NeuAc(1)+290.10 P00738@184;P00739@126	369600		351500	416900	274700	421200	390100	227400	548200	520000	290800	618100	489400	481900	391800	378200	382100		726400	773700		743000	413000	525100	522600	410000	285400	241100	769600	232700
Hex(6)HexNAc(5)NeuAc(1)Fuc(1) P00738@184;P00739@126	3262000	3362000	3090100	4065000	3076500	2898000	3114000	2378600	3221000	3824000	5656000	3315400	4698000	4441000	2715700	4261600	2681000	5269000	3273000	3033000	3052000	4089000	4530000	3719000	3749000	3054000	3708000	4047000	3089200	48395000
Hex(6)HexNAc(5)NeuAc(1)Fuc(2) P00738@184;P00739@126	112000200	111050400	104507700	102853000	107574600	99981700	89453700	90416000	96772900	106760100	95292600	94347500	93671200	90686200	93126200	90617900	86583900	78365100	114088300	103705300	111467300	157426200	97429700	101295900	116765200	115524100	85061200	86875100	114024000	77431100
Hex(6)HexNAc(5)NeuAc(1)Fuc(3) P00738@184;P00739@126	10970000	11530000	10740000	9756000	10310000	9251000	9088000	8172000	8021000	8952000	7078000	7096000	7235000	6743000	6425000	6505000	5380000	5465000	7501000	7482000	9447000	16000000	9385000	9176000	10750000	10300000	9362000	8077000	8173000	7755000
Hex(6)HexNAc(5)NeuAc(2) P00738@184;P00739@126	104043000	109149600	100059500	89925200	92674350	85132750	82151200	75672100	88237500	85968600	83861700	85021500	85115800	82048800	82384600	82896300	79033000	75957400	100422800	95327500	99321500	135615400	90765100	89990100	101918200	104642900	83507800	75145650	104077600	77914400
Hex(6)HexNAc(5)NeuAc(2)+273.10 P00738@184;P00739@126	1319000	1007900	2995500	2288500	1518000	3018000	1827000	2971000	1503000	1309000	2001000	1410000	1351000	2697000	2720000	2637000	7127000	3680000	2387000	1515000	949600		2246000	1973000	342200	1185000	309500	510900	1676000	895200
Hex(6)HexNAc(5)NeuAc(2)+273.11 P00738@184;P00739@126	1410000	994800	2822000	2257000	1518000	2809000	1827000	2682000	1498000	1225000	1995000	1544000	1321000	2710000	2693000	2662000	7544000	3615000	2387000	1555000	949600		2246000	2141000	342200	1185000	534000	510900	1513000	895200
Hex(6)HexNAc(5)NeuAc(2)Fuc(1) P00738@184;P00739@126	17145000	17998000	15006000	12914000	16496000	15728000	15424000	13681000	15178000	15167000	13042000	12003000	13597000	12541000	11859000	12618000	9645000	9643000	12463000	12483000	15918000	19740000	14684000	14432000	17383000	13973000	10910000	10218000	14678000	11290000
Hex(6)HexNAc(5)NeuAc(2)Fuc(2) P00738@184;P00739@126	68462800	70276400	66749700	67430500	72890800	63172500	62404900	60445300	69097300	72623150	71356500	66768750	68086350	67303800	69599500	69001950	59738500	62224000	185840000	87209000	195470000	145160500	77630600	183320000	87925750	94466000	70810100	62612200	3986000	75140000
Hex(6)HexNAc(5)NeuAc(3) P00738@184;P00739@126	163671000	153424600	155676000	149535000	153544000	138386150	132260450	129222000	156805000	155726000	75904000	131375000	132522000	135060000	141451900	134661000	128399000	122313500	189730000	186268000	202456500	224860100	170123600	189810000	201816000	190928400	158195000	139990000	201290000	158394400
Hex(6)HexNAc(5)NeuAc(3)Fuc(1) P00738@184;P00739@126	45517400	44797100	41937700	42910600	43504000	38905500	37161300	34484200	41068900	42240200	39976300	36826700	38306000	38979100	37417900	37200900	30858900	35147600	51217100	54277100	57903900	59545000	46762600	49683600	56909300	53504300	42303100	37213400	51862800	42840100
Hex(6)HexNAc(6) P00738@184;P00739@126								29420	546000				457300								323500	185200			268500	511900	229700		157000
Hex(6)HexNAc(6)NeuAc(2)Fuc(1) P00738@184;P00739@126	3627000	3273000	3729000	3783500	3909000	3064000	3594000	3993000	3640000	4781000	5027000	4510000	4582000	4384000	5323000	4665000	5279000	5834000	5892000	3605000	4233000	4476000	4097000	3906000	3805000	4123000	3487000	4312500	4390000	4290000
Hex(6)HexNAc(6)NeuAc(3) P00738@184;P00739@126	7614000	7382000	7219000	6749000	5851000	6422000	6202000	6194000	5812000	5696500	5694000	5200000	5601000	5259000	4964000	5275000	6794000	5592000	5543000	4104000	6262000	5238000	5184000	6966000	5282000	4673000	5642000	4171000	5304000	5880500
Hex(7)HexNAc(4) P00738@184;P00739@126	1379000	1413000	1741000	1648000	2155000	1533000	1199000	1672000	1538000	2081000	1888000	1811000	1778000	1476000	1773000	2039000	1337500	1380000	1300000	1171000	1715000	1323000	1317000	1589000	1323000	1722000	1168000	1696000	932600	1295000
Hex(7)HexNAc(4)NeuAc(1) P00738@184;P00739@126	2798000	8296000	9722000	4078000	3910900	3366100	10770000	4227400	7553000	8138000	7868000	1966000	3211000	8168000	8500000	8855000	245870	427800	2190000	2025000	2317000	4618000	2769000	2807000	1914600	2599300	2252000	1585200		2480000
Hex(7)HexNAc(6) P00738@184;P00739@126	131800		90770	122300	130300	74780	59440		95630	116700	65910		60350	109900	99370				180100	175200	226500	297900	158100	160800	227400	210200	83150	140800	131000	301900
Hex(7)HexNAc(6)Fuc(2) P00738@184;P00739@126	1461000	1425000	1416000	1315000	1146000	1304000	1180000	1180000	741000	761400	662500	1122000	468100	1353000	1395000	611800	1675000	1362000	595700	768600	804200	1001000	957700	1051000	791700	831700	583800	568300	745000	639900
Hex(7)HexNAc(6)NeuAc(1) P00738@184;P00739@126	1548000	1391000	1468000	1274000	640300	1196000	1141000	265400	720700	655300	508900	395500	402100	457200	358000	387300	446200	416500	555300	499400	684100	1066000	482600	621900	615200	724400	533100	456100	742500	233300
Hex(7)HexNAc(6)NeuAc(2) P00738@184;P00739@126	3107000	2765000	3025000	2671000	2345000	2309000	1886000	1911600	2202000	2179800	2010500	1548100	3288600	1603000	1994500	1629000	1587700	1304200	2659000	2382000	3296000	3591000	2712000	3090000	2867000	2784000	2588000	2090900	2594100	1874600
Hex(7)HexNAc(6)NeuAc(2)Fuc(1) P00738@184;P00739@126	102200	180400	76450	58920	238700	84950	132700	102700	1001000	3369000	3474000	3403000	4523000	4533000	3021000	3315000	1296000	2535000	1856000	2055000	284400	230100	135300	99940			98650	132500	1879000	4039000
Hex(7)HexNAc(6)NeuAc(3) P00738@184;P00739@126	765670	685000	425000	429600	616500	472600	472600	309200	691800	691100	658900	639500	612200	553200	522200	321500	202800	558200	515500	916900	1255400	639700	889900	932000	1075300	1342600	827200	501100	527500	570800
Hex(8)HexNAc(3) P00738@184;P00739@126	8272000	7769000	7650000	6716000	6377000	7332000	6254000	5528000	5729000	5412000	5537000	5019000	4707000	4958000	4414000	4540000	2932000		4000000	4992000	11400000	14830000	7639000	9114000	9403000	8548000	7792000	7268000	7040000	6075000
Hex(8)HexNAc(7)NeuAc(1) P00738@184;P00739@126	603100	421000	393500	794700	458700	438300	290500	204700	364500	298800	511330	586300	18152000	703200	487930	563300	14194500	624000	972900	947400	447600	538500	20581800	492600	1117400	721400	366600	732800	1542800	748400
Hex(9)HexNAc(4) P00738@184;P00739@126			83090														283200	187100					82200
Hex(9)HexNAc(7) P00738@184;P00739@126			870500		979600	693900	810700	1082000	1432000	3149000	1512500	2616000	1448000	1357000	1522000	2696000	3354000					1828500	1563000		1101000	1409000	1042000	1212000	1317000	1458000
Hex(4)HexNAc(3)NeuAc(1) P00738@207;P00738@211;P00739@149;P00739@153			249600		141400			204700								202700	232800	149100						85380	173900			168700	228100	318400
Hex(5)HexNAc(4) P00738@207;P00738@211;P00739@149;P00739@153	156100			184000		177500		167300	229000	206900	208200	154000	191100	173100	208500	228100	86600	135800	17390			203600	27580	79880	31680	63190	53170	85780	71010	146200
Hex(5)HexNAc(4)NeuAc(1) P00738@207;P00738@211;P00739@149;P00739@153	2064500	5376400	2038000	1744000	2022500	1963000	1806000	4412700	1099000	3869300	1220300	1052000	1020000	877500	3332600	989000	855600	2995800	883700	773550	4362000	2456000	1648500	2754700	1882500	1734000	1772000	1535000	836800	1578500
Hex(5)HexNAc(4)NeuAc(2) P00738@207;P00738@211;P00739@149;P00739@153	9035100	749500	7883200	621800	764000	770600	7050900	805900	6551100	730500	790200	660400	895800	697400	12590400	756100	6883500	12037000	7911600	14441500	717400	801100	671600	813900	827100	763100	7001800	824300	797600	644900
Hex(5)HexNAc(4)NeuAc(2)Fuc(1) P00738@207;P00738@211;P00739@149;P00739@153	3248000	3276000	8701500	8650500	2806000	4556650	5986700	7076000	4624700	9582500	9574000	7164600	6137450	6512500	2507000	6797800	5861500	5925000	5840000	5283500	1465000	9622000	7549100	2153800	1572000	5941500	5569500	4322550	2072000	3642900
Hex(6)HexNAc(5)NeuAc(3) P00738@207;P00738@211;P00739@149;P00739@153		1020000	1782000	1723000	1212000	1627000	957600	1266000	1855000	2172000	1745000	1942000	1560000	1184000	1109000	1323000	1490000	1738000	1809000	1864000	1159000	1215000	1673000		1153000	1395000	1684000	1350000	1937000	1486000
Hex(6)HexNAc(5)NeuAc(3)Fuc(1) P00738@207;P00738@211;P00739@149;P00739@153	673700	844400	898800	1027900	71780	107700	923500	617700	1119700	1725200	1479000	1714300	1533300	1715600	1281000	1224000		1319000	1321800	1112000	1015300	1235300	752300	1038600	1362100	689500	861640	815640	1345600	222200
Hex(4)HexNAc(3) P00738@207;P00739@149	31650	32610	29080	28400	23430	28990	27140		23000	17520	12820	14170	12350	7649	13170	28540	32330	32480	32790	4842	25340	42210	30690	8119	11770	21840	25320	16350	12000	4780
Hex(4)HexNAc(3)NeuAc(1) P00738@207;P00739@149		173900	245800	234200			207700	204700	192900	163400	142200	137600	197000	137000	99540	211600	261700	176500	140100		217200		110300	85380			124100	200700	228100	213050
Hex(5)HexNAc(4) P00738@207;P00739@149		187200	169400	184000	160100	177500	169200	167300	229000	206900	208200	154000	191100	173100	208500	228100	86600	135800	17390				27580	79880	31680	63190	53170	85780	71010	146200
Hex(5)HexNAc(4)NeuAc(1) P00738@207;P00739@149	3597200		2987000	2519000	2756000	2754000	2468000		2791500			2107000	2153000	1927000		1976000	1764000	1899000	1897000			3394000	2378000		2525600	2295000	2287000	1982000	2082500	2027100
Hex(5)HexNAc(4)NeuAc(1)Fuc(3) P00738@207;P00739@149	7420100	3483600	937900	3670000	1308000	927500	2235400	8482000	1072300	7885300	6821000	1675900	7609200	5613600	1099100	7153700	515500	5901000	1197900	890100	1014000	1081600	1227300	945200	1027500	1378500	1112000	4339400	5717400	1599900
Hex(5)HexNAc(4)NeuAc(2) P00738@207;P00739@149		6316000		5927000	5740000	5630000		4687000		6013000	5527000	4982000	5305000	5451000	5391000	5182000		5570000		6873000	7645000	7106000	5437000	5654000	6921000	5320000		5829300	5735000	4548000
Hex(5)HexNAc(4)NeuAc(2)Fuc(1) P00738@207;P00739@149		663200	2911000	3091000		3116000	2731000	2713000	730700	3068000	3495000	612200	574000	3870500	6511000	3012000	1749000	524000	700000	1368000	656100	3392000			824100	1814000	1791000	551100	578600	1340000
Hex(6)HexNAc(5)NeuAc(3) P00738@207;P00739@149	902600		1782000	1723000	1212000	1627000		1658000	1855000	2172000	1745000	1942000	1560000	1184000		1323000	1490000	1738000	1809000	1864000			1703000				1684000	1350000	1937000	1486000
Hex(10)HexNAc(8)NeuAc(1) P00738@211;P00739@153	2814000	3135000	2474000	2782000	2719000	2458000	2311000	2110000	2604000	3002000	2675000	2655000	2478000	2001000	1899000	2171000	1734000	2163000	865800	616700	384800	2127000	941300	760900	506400	865600	767700	698100	1109000	300000
Hex(10)HexNAc(8)NeuAc(1)Fuc(2) P00738@211;P00739@153	1383000	1503000	1502000	1658000	1196000	1292000	838400	818300	1514000	1700000	662200	886700	1515000	1196000	1232000	482300	1475000	1525000	1108000	1037000	953700	1291000	1362000	1049000	858500	1128000	1018000	659700	600800	397100
Hex(10)HexNAc(8)NeuAc(2) P00738@211;P00739@153	35783000	35755000	32550000	32206500	32495000	31120500	30086500	26933700	34319000	36509000	33799000	31441000	31340000	28731000	29185000	28693000	30801500	30030000	19346200	17532300	14779000	27273000	19666900	18080100	14791600	18691100	14906700	14483600	25203000	12377200
Hex(4)HexNAc(3)NeuAc(1) P00738@211;P00739@153	209400		245800			220300		204700								202700	273100	149100		169100		210400		85380		182500		200700	228100	311600
Hex(4)HexNAc(4)NeuAc(1)+161.07 P00738@211;P00739@153	493300	432300	493700	532000	457400	355600	544300	372800	409000	587000	382700	345800	504900	259400	344800	400800	355100	352500	513200	138900		276200					269500		293100	316300
Hex(4)HexNAc(4)NeuAc(1)+161.08 P00738@211;P00739@153	508200	417300	493700	532000	461900	355600	537400	335700	409000	587000	382700	383400		259400	358400	400800	355100	352500	513200	138900	321300	276200	226500	339200	304300	268900	269500	174500	270600	316300
Hex(4)HexNAc(4)NeuAc(1)+214.97 P00738@211;P00739@153	207800	137400	181000	103300	193200	185000	158200	115700	70020	20210	50460	52140	42530	31510	23230	31500	37120	33650	35320	26770	124800	198700	163500		124500	137300	149100	100000	32480	54600
Hex(4)HexNAc(4)NeuAc(1)+214.98 P00738@211;P00739@153	188400	138400	158800	107000	145300	156400	146300	127700	59520	35180	54550	49560	53720	36280	29110	30620	25900	43090	34180	29980	136600	185100	170000		129700	137300	159000	108700	30300	54600
Hex(5)HexNAc(3)NeuAc(1)+256.00 P00738@211;P00739@153	198100	137050	170500	105150	128600	167450	159850	121700	64770	27695	52505	50850	47050	36280	26170	31060	31750		34750	28375	136600	180900	166750		107100	137300	147350	104350	31390	54600
Hex(5)HexNAc(4)NeuAc(1) P00738@211;P00739@153																		1899000		1491000
Hex(5)HexNAc(4)NeuAc(1)Fuc(2) P00738@211;P00739@153	282000	665700		376300	785400	831000	370600	748300		717900	993200	982700		1380000	971700	1066000	747500	1238000	361500		453700	255100	742100	733800	768300	682100	590900	870400		610800
Hex(5)HexNAc(4)NeuAc(2)Fuc(1) P00738@211;P00739@153	550100		2919500	3091000	585300	639800	505100	2713000	730700	3068000	3495000	612200	574000			566600		524000	700000	1368000		3392000				1814000	1791000	551100		1340000
Hex(6)HexNAc(5)NeuAc(3) P00738@211;P00739@153			1782000	1723000	1212000	1627000		1266000	1855000	2172000	1745000	1942000	1560000	1184000		1323000	1490000	1738000	1809000	1864000			1673000	1086000			1684000	1350000	1937000	1486000
Hex(6)HexNAc(5)NeuAc(3)Fuc(1) P00738@211;P00739@153	846500	844400	768700	628200			923500	506100	869400	1367000	1479000	1478000	1217000	1437000	1281000	1224000	779300	1319000	1086000	1112000	896500	729800	617100	899800	1095000	689500	763900	732600
Hex(8)HexNAc(6)NeuAc(4)Fuc(3) P00738@211;P00739@153	173530000	187500000	182960000	178720000	164130000	178190000	166460000	159940000	184690000	197810000	181520000	175480000	156600000	153420000	167030000	150620000	168950000	186070000	141300000	124560000	126560000	150390000	140090000	134110000	112230000	137130000	103390000	92980000	152040000	90280000
Hex(9)HexNAc(7)NeuAc(2) P00738@211;P00739@153	519000	490200	490800	585900	546100	471700	418900	370000	514800	620400	717800	764700	635100	601400	534800	496100	886600	616600	481300	492100	420600	409000	399600	378800	416400	490700	380900	256900	702700	344400
Hex(9)HexNAc(7)NeuAc(3)Fuc(3) P00738@211;P00739@153	8140000	8048000	7228000	7014000	7053000	6834000	6466000	5721500	7582000	7939500	7223000	6614000	6791000	6140000	5887000	6039500	6922000	6673500	3818000	3701000	2987000	5214500	3950000	3525500	2631000	3497000	2773500	2829500	4860000	2404000
Hex(10)HexNAc(6) P00738@241		105100				107300	166400		407200	5083000	308200	4768000	4767000	408300	516600	639700	521100	567300	458900	470500	227700		13810	309100	5774000	105100			526400
Hex(11)HexNAc(10) P00738@241	393800	349900	352100	319700	178800	326500	216000	188800	874100	468100	644700	657700	236300		775700	298100	298900	308300	277600	396400	664300	342700	343500	463200	375100	293600		192400	368100	267600
Hex(11)HexNAc(6) P00738@241		967700	644000		1053000	2693000	2259000	1898000	897200	619800		1497000	1144000	2045000	664000	1651000	557400	1000000	997100	792900			293800		187000	303500			672600	1994000
Hex(11)HexNAc(6)NeuAc(1)Fuc(2) P00738@241	4817000	4512000	3788000	3599000	3053000	3728000	3898000	3101000	3991000	4140000	3737000	3627000	3770000	3318000	3445000	3713000	2817000	3123000	1634000	1669000	1039000	2863000	2009000	1813000	1517000	2193000	1550000	1659000	2794000	811000
Hex(12)HexNAc(2) P00738@241	20340000	9414000	12560000	9101000		7033000	5089000	3369000	15120000	7001000					4668000	5054000			12570000	10170000	18320000	9969000	3411000	12730000	270000		5944000	3864000	14700000
Hex(12)HexNAc(7) P00738@241	5252000	4447100	5275000	5126000	5281000	4748000	4200700	4132300	4865000	4654000	4879500	4709000	5005000	4756000	4529500	4181400	5568000	4318550	3599000	2730000	5524000	4537000	4378000	4289000	5154000	3974900	3537000	3866000	4728000	4372000
Hex(15)HexNAc(2) P00738@241	730500	660800	852700	670000	1384000	934200	600600	617900	739100	787500	778000	570500	766200	672900	1067000	800900	484400	903300	1037000	606200	667400	1192000	1039000	510900	689300	991900	649100	707100	869700	525200
Hex(2)HexNAc(2) P00738@241	749600	592500	774400	660500	555000	590400	778100	293500	507000	621200	466300	599200	271400	356800	757600	536800	391800	297600	319100	534600	878900	765800	654200	609400	706400	733400	448200	466000	629100	424200
Hex(3)HexNAc(2) P00738@241	402700	968000	394300	583700	544100	557600	483000	277100	186700	414700	350500	555300	280200		332300	229800	213600	318800	233800	394200	729800	530500	520900	366800	542900	831500	438600	555100	518800	149500
Hex(3)HexNAc(3) P00738@241		333200	305500	532200	778900	285600	218700	534100	698400		382900	349300	226300	122500	697800	385100	194500	435600	357800	218000	662300	800800	634500	412400	356100	247000	723200	595900	633100	507900
Hex(3)HexNAc(3)+163.06 P00738@241	1676750	1186700	1171900	1223350	1019800	1092150	1177450	1282600	1166350	1005100	1139350	1349100	1109150	980550	954850	888050	1324300	1083750	875040	1043800	2044100	1228900	918000	1177690	1076015	1057915	575515	779250	1038800	732850
Hex(3)HexNAc(3)+163.08 P00738@241	1018000	823100	626300	512200	428000	616500	757900	982900	573000	722200	519000	864000	558900	437600	835500	456900	450000	634300	600400	411800	1377000	1480000	462600	842200	591900	653200	294900	626000	616100	802400
Hex(3)HexNAc(6)NeuAc(1)Fuc(1)+307.02 P00738@241	171643000	133447000	311700000	293800000	302700000	285300000	284600000	261200000	297400000	309400000	282100000	269800000	269300000	264600000	270500000	259100000	222800000	247500000	238400000	230500000	248500000	354900000	255300000	248100000	239500000	269800000	238200000	214800000	260000000	178060000
Hex(4)HexNAc(2)+204.09 P00738@241	1018000	823100	626300	652900	428000	616500	757900	869700	682100	354500	519000	872000	558900	437600	835500	456900	450000	688900	658900	411800	1377000	1480000	522200	699800	591900	653200	294900	626000	616100	661700
Hex(4)HexNAc(3) P00738@241	2752600	2509700	1332420	1673100	1842100	2016300	2044200	1836400	3736200	1668700	3093100	4528800	2077900	2874500	2959400	2808900	2111000	2608600	2206900	2594600	2182100	2024900	1751300	1757000	2042600	3124000	1704930	1609650	1696400	1690100
Hex(4)HexNAc(3)+292.09 P00738@241	754800		645000	709700		680400		418200	729500	503800		667700	352400	665400		325200	326600		1038000	561200	1190000	1376000	429300	792100	831000		539000	615900	675600
Hex(4)HexNAc(3)+292.10 P00738@241	1470000	1076000	962600	575300	849500	603300	566600	823200	1088000	806800	453400	1106000	814400	873000	589300		634000	644800	1066000	638600	1129000	1407000	761700	1234000	1064000	902700	754800	742600	1003000	568600
Hex(4)HexNAc(3)+292.12 P00738@241	1470000	1076000	962600	575300	849500	603300	566600	851800	1088000	834900	453400	1106000	814400	873000	589300		634000	644800	1066000	638600	1129000	1407000	761700	1234000	1064000	902700	754800	742600	1003000	568600
Hex(4)HexNAc(3)Fuc(1) P00738@241	285100	188300	208000	338150	194500	212400	232900	200500	138400	225400	194900	199100	218100	225600	183900	209600	300100		82060	42730	73870	62740	58890	143300	115935	58270	76690	158900	111000	119400
Hex(4)HexNAc(3)NeuAc(1) P00738@241	35842000	35648600	32374000	29813000	31435000	31420300	29598000	25741300	30380000	31329500	26589800	30475000	26796400	27550600	26659300	26601500	30179000	28047800	30936700	27107500	31191000	31510000	30565600	32513000	30437000	30239000	27253000	25934300	30080000	24398500
Hex(4)HexNAc(3)NeuAc(1)+163.08 P00738@241	592400		91300		325400	213800	113600	205400	241200		342500	211300		199700		141500	50000		203800	47230		298900	285700	265000	220800	156600	225800	210700	270100	180200
Hex(4)HexNAc(3)NeuAc(1)Fuc(1)+201.06 P00738@241	2599000	3700000	3230000	2982000	4520000	3458000	4799000	5555000	2621000	3502000	3181000	3636000	3553000	5545000	3855000	4283000	5243000	5987000	3687000	3166000	3214000	3777000	4129000	3364000	3529000	3493000	3745000	5205000	3301000	5952000
Hex(4)HexNAc(4) P00738@241	553900		414500	550500	261600		290000	118900	289200	186800	167100	347900	596650		154400		127000	162400		203400	234300	608700	413100					160000	75390
Hex(4)HexNAc(4)+163.08 P00738@241	481900	745400	986700	1164000	688900	472000	1027000	1050000	1099000	739000	637800	561800	926100	601200		434500	678200	294300	787000	1063000	1049000	920700	683400		819400	949200	781900	847800	557700	619000
Hex(4)HexNAc(4)NeuAc(1) P00738@241	5140000	5023000	6779000	4634000	4719000	4593000	4416000	3976070	4086000	4726000	4173000	3979000	4450000	4019000	4354000	3881000	3416000	3287000	3710000	3365000	3493000	6510000	3762000	4648300	3427000	3701000	3574000	2996000	4342000	4106400
Hex(4)HexNAc(4)NeuAc(1)+162.11 P00738@241	3431200	7932800	5388600	5517600	10476700	10930600	11522000	10682900	426600	5302230	9988000	11375500	9381000	9903700	9335600	10129900	7122000	9579400	4624300	4071600	475200	6271600	8320400	3396600	11109400	12904200	9391000	9665700		39706000
Hex(4)HexNAc(4)NeuAc(1)+162.12 P00738@241	12360000	29530000	10310000	17760000	32030000	24410000	27310000	27240000	4706000	23840000	30660000	31120000	26450000	28560000	28280000	28630000	28380000	29050000	13300000	12160000	8906000	21160000	25330000	13350000	31040000	29780000	19450000	29280000	9572000	28670000
Hex(4)HexNAc(4)NeuAc(1)+184.03 P00738@241	18500000	17085000	17210000	16800000	15860000	15500000	17090000	14565000	18130000	18310000	17410000	19195000	16680000	16510000	16970000	16240000	13800000	13070000	13220000	11410000	9885000	20790000	11925000	10450000	9815000	10505000	11720000	10795000	13090000	7994000
Hex(4)HexNAc(4)NeuAc(1)+184.04 P00738@241	18430000	17010000	17210000	16800000	15860000	15500000	17110000	14570000	18130000	18310000	17360000	19120000	16680000	16510000	16870000	16290000	13800000	13070000	13330000	11270000	10040000	20790000	11810000	10510000	9815000	10250000	11720000	10830000	13090000	8025000
Hex(4)HexNAc(4)NeuAc(1)+190.05 P00738@241	3197000	3612000	3349000	3538000	3738000	3414000	3542000	3397000	3643000	4013000	3794000	3650000	3282000	3537000	3192000	3388000		1299000	1032000			1676000	983600		918700	758000	895200	811600	1037000	884000
Hex(4)HexNAc(4)NeuAc(1)+200.00 P00738@241	6558000	6139000	5913000	5608000	4289000	4153000	4734000	3662000	4707000	4667000	4561000	4416000	4125000	3936000	3734000	3819000	3427000	3103000	3374000	3027000	3353000	7457000	3187000	3946000	2473000	2586000	3123000	3076000	3351000	2109000
Hex(4)HexNAc(4)NeuAc(1)+200.01 P00738@241	15347000	15600000	14838000	14387000	10262000	10202000	10901000	9542500	10314000	11116000	10912000	10695000	10335000	9026000	9942000	9522000	8424000	7616000	7709000	7122000	8318000	18233000	7387000	9466500	6308000	6540000	7368500	6833000	8016000	5332000
Hex(4)HexNAc(4)NeuAc(1)+206.01 P00738@241	2120000	2477000	1972000	1838000	1713000	1680000	2045000	1614000	2080000	2611000	2004000	2428000	1845000	1902000	1696000	1896000	1539000	1382000	1591000	1392000	1418000	2492000	1416000	1362000	1084000	1241000	1310000	1017000	1695000	711900
Hex(4)HexNAc(4)NeuAc(1)+214.98 P00738@241	12630000	8787000	8188000	7905000	8706000	7831000	10110000	7408000	10180000	7765000	6821000	9251000	6408000	7158000	7181000	6802000	5868000	4788000	6957000	5323000	5905000	11170000	6948000	5218000	5362000	6320000	6971000	5372000	6011000	4041000
Hex(4)HexNAc(4)NeuAc(1)Fuc(2)+289.10 P00738@241	187100	437500	800300	582900		607500	275400	621900	196700	455400	691200			882000	678400	916500	1428000	668100	434000	158000	255900	3391000	467200	474800				1689000	279500	2061000
Hex(4)HexNAc(4)NeuAc(2)+162.12 P00738@241	2729000	2845000	2007000	2153000	2300000	2314000	2794000	2710000		2095000	1789000	2349000	1661000	2672000	2237000	2830000	1661000	3072000	2310000	1891000	2586000	2542000	2987000	2603000	3264000	2648000	2811000	2455000	2085000	2321000
Hex(4)HexNAc(4)NeuAc(2)+163.00 P00738@241	5499000	5230000	4917000	5588000	5229000	5423000	4732000	4303000	2057000	2323000	1832000	2935000			2958000	2380000	1860000	1970000	1947000	1379000	3369000	6118000	3215000	3430000	2660000	3271000	3635000	2989000	1787000	1670000
Hex(4)HexNAc(4)NeuAc(2)+183.02 P00738@241	15430000	15090000	13660000	12440000	12270000	11590000	11980000	11320000	10470000	11760000	11750000	10730000	10450000	10800000	10960000	11500000	10430000	10950000	11970000	11920000	11590000	16030000	13770000	14890000	12890000	12830000	12500000	11800000	13240000	11800000
Hex(4)HexNAc(4)NeuAc(2)+183.04 P00738@241	15430000	15090000	13660000	12440000	12270000	11840000	11980000	11320000	10470000	11760000	11750000	10730000	10450000	10800000	10960000	11500000	10430000	10950000	11970000	11920000	14460000	16050000	13770000	14890000	12830000	12830000	12500000	11800000	10460000	11690000
Hex(4)HexNAc(4)NeuAc(2)+184.03 P00738@241	56220000	57140000	57650000	52330000	49640000	50900000	53100000	49230000	46090000	46340000	45210000	48410000	45680000	46830000	46330000	45040000	45190000	43250000	48350000	46930000	58500000	57270000	53240000	55120000	53030000	53100000	52700000	48630000	50460000	45630000
Hex(4)HexNAc(4)NeuAc(2)+184.04 P00738@241	88860000	87940000	87600000	77030000	76610000	75810000	80040000	73790000	67680000	58290000	68670000	71890000	70560000	68820000	69900000	68710000	66820000	65340000	72260000	71130000	89960000	89510000	81380000	85990000	80100000	79930000	80370000	73810000	76370000	71070000
Hex(4)HexNAc(4)NeuAc(2)+184.05 P00738@241	58405000	56415000	57035000	51340000	49015000	50530000	51975000	49780000	46070000	46520000	44935000	48340000	46705000	46270000	46130000	46775000	45125000	42210000	48030000	47270000	58155000	57170000	52580000	54640000	53045000	52900000	50175000	48485000	49525000	44300000
Hex(4)HexNAc(4)NeuAc(2)+205.06 P00738@241	59321000	57309000	60100000	56184000	54069000	52665000	58208000	55531000	52182000	53614000	54044000	10603900	9846100	48781000	45241900	8588000	54316000	5883500	10275000	9566900	69469000	67154000	57656000	63607000	63317000	60615000	69654000	62919000	61157000	57312000
Hex(4)HexNAc(4)NeuAc(2)+206.00 P00738@241	8173000	6658000	4155000	5893000	4893000	5432000	4854000	4096000	3583000	3940000	3445000	3826000	3508000	3567000	4479000	4351000	3732000	3382000	4179000	4050000	6777000	6879000	5271000	5889000	5352000	5232000	5839000	4393000	4558000	4693000
Hex(4)HexNAc(4)NeuAc(2)+214.97 P00738@241	75178000	50637000	55917000	48640000	52829000	50246000	59533000	48760000	49673000	37059000	35319000	45321000	34838000	42650000	39994000	38371000	37606000	32870000	49194000	40827000	71398000	64007000	63729000	51451000	55885000	57103000	58206000	48007000	38966000	46596000
Hex(4)HexNAc(4)NeuAc(2)+214.98 P00738@241	32340000	23260000	24580000	22360000	23980000	23050000	26420000	21840000	21850000	16410000	15280000	20700000	16550000	19240000	17740000	18530000	17380000	15010000	23120000	19180000	30700000	27210000	28730000	22410000	24190000	25340000	28870000	21490000	19970000	21940000
Hex(4)HexNAc(4)NeuAc(2)+242.03 P00738@241	1965000	2285000	2520000	1789000	2103000	2084000		1816000	2304000	2177000		1059000	926700	1504000	1218000	2711000	2719000	1454000	2254000	657900	2122000	1328000	2527000	1075000	844100	987300	1194000	1408000	852200	960900
Hex(4)HexNAc(4)NeuAc(2)+242.05 P00738@241		641100	193500	218600	350900	117200	283700	202300		86810	186900		188600	302300	248400	209700	329500	376400	338500	164600	108400		142400	138700		365100	597100	518400		471700
Hex(4)HexNAc(4)NeuAc(2)Fuc(1) P00738@241	2589000	4875000		347700		2371650	4517000	4211200	1454000		311300		477700		5137000	2539450	3691000	6022000	3525000	2930000		3638000	2889200	2234000	3396000				151100	5115000
Hex(4)HexNAc(5)NeuAc(1)+288.02 P00738@241	59618000	56147000	47610000	52267000	37887000	36292000	35511000	33201000	29170000	29600000	30230000	31173000	28172400	28090000	29840000	31021000	28010000	29500000	32169000	31520000	57722000	49520000	33582000	55878000	40338000	39912000	38240000	35289000	33167000	34570000
Hex(4)HexNAc(5)NeuAc(1)+288.03 P00738@241	32280000	30850000	29200000	28550000	21100000	20320000	19490000	17620000	15950000	16300000	15760000	17290000	15630000	14880000	16260000	16840000	15950000	16030000	17470000	17130000	31280000	33100000	22510000	31050000	21590000	21670000	22010000	19680000	17730000	18760000
Hex(4)HexNAc(5)NeuAc(1)+293.06 P00738@241	50920000	47730000	49650000	44790000	49360000	47400000	49600000	46730000	42240000	43450000	45430000	44560000	41110000	40190000	42250000	40370000	45280000	45330000	51010000	48080000	57380000	54810000	49320000	51850000	55980000	51050000	59820000	52770000	49580000	47230000
Hex(4)HexNAc(5)NeuAc(1)+293.07 P00738@241	2022000	4306000	3895000	3314000	1934000	1266000	3878000	2942000	3062000	4170000	1950000	3583000	3353000	1641000	1767000	1653000	1377000	3822000	4020000	3733000	4751000	6135000	4077000	4787000	4419000	4450000	4840000	4235000	4365000	3794000
Hex(4)HexNAc(5)NeuAc(1)+293.09 P00738@241	52710000	48900000	50480000	44790000	50870000	48750000	52010000	48840000	43040000	43370000	45150000	44660000	40600000	39900000	42300000	40220000	44510000	45220000	51010000	48050000	58030000	56410000	2671000	52400000	56690000	3120000	61610000	54820000	49580000	49320000
Hex(4)HexNAc(5)NeuAc(1)Fuc(1) P00738@241	126900	109200		31000	50310	3667000	113200	152400	37150	203600	236000	81330	91880	192000	265800	332500	75540	93500	211400	32790	23960	3736000	76890	43280	95150	57320	81580	126700	161500	111700
Hex(4)HexNAc(6)NeuAc(2) P00738@241	3916000	63460	129400		606200	188100	83260	2192300		498900	290800	2406500	45540	527200	71290	3211000		1110000	1367600	1816500	1267000	60610		300780	1544100	1598750	1587400	483100	1832850	573100
Hex(4)HexNAc(6)NeuAc(2)Fuc(1) P00738@241		684100	1074000	667000	1601000	1418000	990100	2366000	1126850	787200	2758000	2635000	1602000	1972500	2506000	1665500	394900	1961500	602200		96470	374300			1043150	948300	2342000	3285000	49380	2539000
Hex(4)HexNAc(6)NeuAc(2)Fuc(2) P00738@241		185600				105100	1099700	2348000	461200	543200		1993200	380200		1043900	1223600	154000	218200	122900	881000	338400	592200	310600	506850		499900	106100	1130800	364000	2181000
Hex(4)HexNAc(6)NeuAc(2)Fuc(3) P00738@241	1668000	1503000	1583000	1517000	1063000	1094000	1226000	738700	1095000	1135000	1038000	1191000	1195000	938300	821000	1104000	610800	858100	922500	728800	840600	1961000	895600	1028000	746700	837400	844800	754800	665600	555900
Hex(5)HexNAc(3)+204.08 P00738@241	481900	1455000	755300	1164000	688900	472000	1027000	1050000	1099000	739000	637800	561800	926100	601200	475000	434500	678200	294300	787000	1063000	1049000	920700	683400	1159000	819400	949200	781900	847800	557700	619000
Hex(5)HexNAc(3)NeuAc(1) P00738@241	952400	473700	274500	265200	433300	408200	346500	445400	409020	242700	398410	384660	262400	274170	120500	297700	352780	141000	518600	164690	390400	822900	582600	545800	306300	308000	152600	430100	643100	361000
Hex(5)HexNAc(3)NeuAc(1)+203.13 P00738@241	161800000	245500000	184900000	200000000	236000000	229900000	225400000	187800000	86380000	225600000	224800000	218500000	212300000	187400000	197300000	187800000	151800000	154900000	117200000	113800000	64670000	322200000	148300000	114200000	128600000	142300000	137500000	124900000	135000000	101800000
Hex(5)HexNAc(3)NeuAc(1)+225.06 P00738@241	26386000	24862000	24788000	23215000	22521000	22022000	23115000	17453000	25718000	25767000	24078000	22532000	23173000	19637000	20415000	21649000	19112000	15627000	18389000	16080000	14173000	29999000	16294000	15432000	13494000	14761000	15851000	12835000	18265000	10624700
Hex(5)HexNAc(3)NeuAc(1)+225.07 P00738@241	22479000	20624000	20830000	20032000	19757000	18807000	20554000	17453000	21937000	22226000	20848000	22532000	19458000	19357000	20465000	19086000	16384000	15627000	15965000	13477000	11838000	25181000	13989000	13017000	11715000	12788000	14140000	12835000	15611000	9799000
Hex(5)HexNAc(3)NeuAc(1)+225.08 P00738@241	18350000	17125000	17270000	16715000	15680000	15500000	17110000	14625000	18135000	18270000	17420000	18850000	16680000	16510000	16930000	16275000	13875000	12840000	13220000	11360000	9709000	20845000	11800000	10440000	9695000	10475000	11725000	10845000	13040000	7797000
Hex(5)HexNAc(3)NeuAc(1)+231.07 P00738@241	4458000	4917000	4856000	4996000	5076000	4564000	4844000	4567000	5069000	5425000	5194000	5050000	4466000	4528500	4119300	4528000	1168000	1473100	1054000	889700	894500	1708000	959100	1085800	905400	803900	1081100	845300	1064000	913300
Hex(5)HexNAc(3)NeuAc(1)+241.02 P00738@241	9131000	9600000	9016000	8794000	5989000	6105000	6159000	5754000	6087000	6421000	6243000	6205000	6190000	5151000	6246000	5569000	5082000	4542000	4368000	4082000	4928000	10880000	4415000	5548000	3844000	3982000	4310000	4282000	4851000	3209000
Hex(5)HexNAc(3)NeuAc(1)+241.03 P00738@241	9131000	9459000	9069000	8565000	5989000	6062000	6159000	5754000	6042000	6413500	6243000	6225000	6235000	5151000	6246000	5569000	5082000	4542000	4368000	4082000	4830000	10880000	4415000	5513000	3793000	3982000	4310000	4282000	4851000	3209000
Hex(5)HexNAc(3)NeuAc(1)+241.04 P00738@241	15802000	15707000	14982000	14415000	10079000	10258000	10901000	9313000	10749000	11073000	10827000	10434000	10290000	9010000	9980000	5569000	8509000	7614000	7742000	7109000	8286000	18337000	7602000	9494000	6317000	6546000	7428000	7358000	8187000	5318000
Hex(5)HexNAc(3)NeuAc(1)+255.99 P00738@241	22846600	17107700	15836900	14785600	16247700	15102400	20091000	14231500	19975300	15035700	13981400	17916300	13133400	14226100	14390700	13476400	12206600	10055900	13952500	9871000	11434000	21696000	13469800	9437000	10084600	11340000	13241700	10257000	11877800	7461000
Hex(5)HexNAc(3)NeuAc(1)+256.00 P00738@241	22536000	16055000	15408000	14337000	15425000	14614000	19171000	13805000	19127000	14524000	13307000	17280000	12639000	13364000	13620000	12848000	11325000	9507000	13397000	9871000	11388000	20516000	13043000	9299000	9432000	11390000	12838000	10201000	11427000	7461000
Hex(5)HexNAc(3)NeuAc(1)+256.01 P00738@241	12630000	8669000	8188000	7905000	8760000	7903000	10110000	7408000	10180000	7765000	6760000	9228000	6408000	7176000	7117000	6802000	5835000	4644000	6957000	5323000	5905000	11190000	6948000	5187000	5362000	6318000	6971000	5365000	6011000	4033000
Hex(5)HexNAc(3)NeuAc(1)+256.99 P00738@241	1065200	585800	481250	525900	896400	497250	638800	608200	676600	595600	661650	747700	610400	621450	729050	702150	542550	512350	630900	469500	551150	1339000	650050	233450	772800	976200	522050	533750	522500	605650
Hex(5)HexNAc(3)NeuAc(1)Fuc(1)+203.13 P00738@241	10060000	7315000	6560000	7904000	7389000	7973000	4956000	6336000	3954000	2502000	1997000		1643000	1729000	1747000						7474000	8564000	4740000	5408000	5685000	4959000	6004000	5019000		3886400
Hex(5)HexNAc(3)NeuAc(1)Fuc(2)+218.04 P00738@241	19355000	19973000	17791000	18088000	18079000	17575000	18486000	18341000	12584000	18723000	16938000	16967000	15825000	16418000	17285000	17254000	10062000	10343000	13871000	11789000	15862000	15274000	13291000	16735000	14381000	13531000	15585000	12558000	13444000	12849000
Hex(5)HexNAc(3)NeuAc(1)Fuc(2)+218.08 P00738@241					6490000	5473000	6236000	12330000			6487000	5660000	5816000	7031000	7722000	7088000	1718000	5713000					345600		3754000	3857000		5301000	12330000	9251000
Hex(5)HexNAc(3)NeuAc(1)Fuc(2)+245.08 P00738@241	2022000	2216000	2033000	1761000	2187000	1810000	1617000	1340000	1748000	1788000	1566000	1558000	1440000	1330000	1428000	1592000	1883000	1711000	2011000	2064000	2897000	3927000	2241000	2998000	2346000	2315000	2999000	2692000	2221000	2635000
Hex(5)HexNAc(3)NeuAc(2)+225.06 P00738@241	72070000	60420000	59390000	63640000	63030000	63530000	66570000	60950000	55150000	57760000	55550000	59940000	56335000	57650000	57260000	55770000	55950000	53790000	59750000	58570000	74430000	71140000	67000000	68540000	66840000	66470000	67670000	61400000	59470000	57930000
Hex(5)HexNAc(3)NeuAc(2)+225.07 P00738@241	89110000	85930000	74190000	77070000	64940000	76270000	75360000	73720000	68090000	70400000	68290000	70430000	68210000	68440000	67450000	68190000	66460000	65340000	72260000	71120000	89990000	89510000	79410000	85990000	78670000	65940000	76900000	73850000	75960000	71010000
Hex(5)HexNAc(3)NeuAc(2)+225.08 P00738@241	56800000	56155000	57140000	51340000	49105000	50400000	52145000	48550000	46075000	46335000	44905000	48350000	46770000	46195000	46855000	44980000	45125000	43190000	48350000	46930000	58475000	57270000	52595000	54650000	53045000	52785000	51300000	39370000	50460000	45775000
Hex(5)HexNAc(3)NeuAc(2)+226.07 P00738@241	17340000	17110000	16240000	14660000	14530000	13410000	14450000	13550000	12340000	13390000	14370000	13190000	13000000	13450000	13220000	13650000	9633000	10850000	10740000	11140000	12860000	15160000	12970000	13430000	9599000	12460000	12160000	11930000	12550000	11910000
Hex(5)HexNAc(3)NeuAc(2)+231.07 P00738@241	12190000	11060000	13640000	11680000	10990000	12060000	10840000	10610000	11990000	10520000	10890000	9967000	10210000	10930000	10100000	10380000	2645000	3070000	2699000	2802000	3689000	6687000	3284000	3770000	3408000	2526000	3793000	3304000	3368000	3679000
Hex(5)HexNAc(3)NeuAc(2)+231.08 P00738@241	34745200	32662800	38908900	33900000	33507850	37417000	33472300	33924500	33095050	31699900	35218500	30923600	30674950	34911500	33776000	33845000	7057000	7873500	4392000	6935500	6875000	18402000	9977500	8464500	9056500	6422000	7455500	9944700	8705990	12002000
Hex(5)HexNAc(3)NeuAc(2)+231.09 P00738@241	34640000	32890000	38705000	35056400	33975600	38009100	11004800	34905000	32717600	31921500	35964000	31437500	30929900	35934000	33030000	33853000	7098000	7949000	4381500	6353000	6924500	21932500	12599000	9143000	6994000	6606000	7906000	9985400	8224990	9641000
Hex(5)HexNAc(3)NeuAc(2)+231.10 P00738@241	34460000	33020000	38180000	34440000	33110000	36920000	33390000	33740000	31300000	31190000	34860000	30790000	30670000	34320000	33330000	33450000	6835000	7802000	4371000	6034000	4554000	13663000	7629000	5656000	6777000	6668000	7585000	9731000	8135000	9593000
Hex(5)HexNAc(3)NeuAc(2)+232.08 P00738@241	28760000	26651000	33430000	29708000	27863000	31070000	27489000	28799000	27891000	26997000	29706000	25616000	26135000	28710000	28565000	28762000	5281000	5566000	5251000	5259000	5734000	11573000	5650000	4326000	5209000	4547000	6253000	6590000	6301000	7007000
Hex(5)HexNAc(3)NeuAc(2)+232.09 P00738@241	18600000	17130000	21050000	19680000	18610000	20860000	17540000	18790000	18340000	17480000	19440000	15470000	16350000	17790000	18670000	18560000	3276000	2962000	3079000	3099000	3203000	6161000	3611000	4458000	2818000	2731000	3720000	5400000	4181000	4041000
Hex(5)HexNAc(3)NeuAc(2)+234.07 P00738@241	733900	728000	866800	916300	680600	601500	678100	677200	772700	856500	910300	725700	785300	906500	1107000	978600	917000	882800	1006000	637900	885100	1066000	804900	901400	596300	993000	792700	584500	664600	633100
Hex(5)HexNAc(3)NeuAc(2)+234.08 P00738@241	874300	917600	1028000	884100	680600	601500	890500	865300	1064000	907400	910300	973400	785000	900000	1005000	949500	981000	891500	1009000	670000	884100	1082000	891700	862600	623700	538500	699000	591600	664600	726700
Hex(5)HexNAc(3)NeuAc(2)+241.03 P00738@241	49690000	47400000	51330000	49890000	36760000	31260000	34010000	31830000	27600000	25780000	28340000	29720000	27310000	26930000	28380000	29460000	28060000	28520000	26000000	29850000	55070000	57670000	40210000	48630000	38830000	38640000	34240000	33890000	31610000	33100000
Hex(5)HexNAc(3)NeuAc(2)+241.04 P00738@241	56920000	53010000	51270000	49860000	31800000	35060000	30570000	32035000	27490000	29650000	28500000	29980000	27030000	26930000	28410000	29480000	28850000	28270000	30740000	29860000	55060000	57670000	40430000	53270000	38880000	33450000	38330000	27530000	31610000	33290000
Hex(5)HexNAc(3)NeuAc(2)+241.05 P00738@241	56200000	52770000	50850000	49830000	36780000	34490000	34280000	31670000	25310000	29520000	28340000	30310000	27590000	27010000	29450000	29440000	27680000	29150000	30450000	29730000	54560000	57670000	38630000	52990000	38730000	38320000	38170000	33960000	31300000	26650000
Hex(5)HexNAc(3)NeuAc(2)+246.03 P00738@241	18878000	15285000	14158000	13908000	11621000	10953000	11272000	10237000	8795000	9543000	8684000	9047000	8440000	9128000	9380000	9170000	8083000	7277000	10679000	9479000	13114000	16623000	12548000	14551000	12632000	12201000	12776000	11154000	10100000	9017000
Hex(5)HexNAc(3)NeuAc(2)+246.04 P00738@241	8769000	7548000	7367000	6898000	5810000	5246000	5723000	5582000	4642000	4831000	4673000	5013000	4626000	5066000	4695000	4226000	4162000	4011000	5368000	4217000	8202000	8114000	6188000	6879000	6594000	4570000	6042000	5902000	4607000	4743000
Hex(5)HexNAc(3)NeuAc(2)+246.06 P00738@241	9376000	6489000	6159000	6473000	5723000	5360000	5554000	5840000	3475000	4493000	4575000	5323000	4074000	4044000	4995000	5304000	4279000	4285000	4524000	4555000	6765000	6616000	6281000	6831000	6288000	5834000	7003000	5455000	5688000	6397000
Hex(5)HexNAc(3)NeuAc(2)+246.09 P00738@241	52599000	50744000	53964000	50178000	49486000	47367000	53099000	49490000	45958000	2959000	47578000	2357100	2390800	42401000	44451000	2710000	47951000	3283000	3087000	2801000	60743000	58756000	51248000	56495000	56108000	53746000	62319000	55863000	53116000	50843000
Hex(5)HexNAc(3)NeuAc(2)+246.10 P00738@241	52358000	50929000	52788000	49906000	49668000	47367000	51834000	49517000	46434500	46466000	47630500	3478500	2392550	42310000	44404500	2651500	47732500	4924500	54598000	27221450	60704000	59013000	50147000	56210000	56154000	50806000	60738000	56179000	53021000	49164000
Hex(5)HexNAc(3)NeuAc(2)+247.03 P00738@241	13357000	13261000	10926000	11274000	9285000	9499000	9745000	8771000	7276000	7675000	7052000	7742000	6812000	7800000	8343000	7753000	6900000	6652000	8496000	7423000	13338000	13411000	10379000	11213000	10473000	9853000	10651000	9218000	8106000	8156000
Hex(5)HexNAc(3)NeuAc(2)+247.04 P00738@241	14277000	10647000	10213000	11089000	8804000	8499000	9533000	8746000	6332000	7357000	7112000	8243000	6748000	7816000	7969000	7964000	6815000	6633000	7761000	3273000	11401000	11190000	8704000	10384000	10548000	9263000	10827000	9150000	8337000	9221000
Hex(5)HexNAc(3)NeuAc(2)+247.05 P00738@241	14636000	13249000	10571000	11249000	9242000	9531000	9665000	8833000	7371000	6003000	7270000	7847000	6995000	7691000	8314000	7744000	6962000	5914000	8229000	7344000	13059000	12592000	10290000	11018000	10589000	9844000	10695000	8515000	8514000	8806000
Hex(5)HexNAc(3)NeuAc(2)+255.99 P00738@241	60306000	56023000	55932000	48761000	53153000	50321000	59423000	48064000	49537000	37340000	35398000	45225000	34868000	42630000	39661000	38062000	38036000	32919000	48705000	42080000	62646000	64007000	63509000	47190000	55913000	57396000	63862000	48039000	43943000	45941000
Hex(5)HexNAc(3)NeuAc(2)+256.00 P00738@241	74469000	56003000	55917000	48740000	48965000	50501000	59453000	49173000	49653000	37557000	35371000	45870000	31482500	43005000	40267000	38459000	37686000	33646000	49339000	42155000	71522000	63999000	63202000	51735000	42492000	50731000	63623000	48538000	43994000	47115000
Hex(5)HexNAc(3)NeuAc(2)+256.01 P00738@241	70610000	52580000	52880000	48080000	50680000	48300000	56460000	46080000	47330000	35090000	33450000	42930000	33530000	40520000	37730000	36280000	35530000	31590000	46250000	38970000	67400000	60080000	60210000	48410000	50270000	54160000	59840000	36450000	41290000	40460000
Hex(5)HexNAc(3)NeuAc(2)+257.00 P00738@241	35560000	25170000	19860000	21230000	23390000	22400000	26610000	21390000	23160000	16400000	15490000	19210000	14780000	19120000	17650000	16010000	16240000	14090000	20740000	18160000	33380000	29850000	28060000	23560000	23800000	26360000	28320000	21650000	19280000	19520000
Hex(5)HexNAc(3)NeuAc(2)+257.01 P00738@241	4089000	3419000	2660000	2276000	3083000	1790000	3027000	1675000	2313000	1700000	1960000	2165000	1674000	2201000	2243000	1792000	2003000	1699000	2020000	2419000	3365000	3662000	3261000	2913000	3312000	2537000	2962000	1851000	2355000	2552000
Hex(5)HexNAc(4) P00738@241	24934000	24239000	20989000	20723000	18238100	18822000	20370000	16686900	19018600	24089500	20675100	11051000	20366000	17383300	17085100	16589000	9705000	10910000	8873600	7450000	4735000	23581300	5026000	5095500	3304000	6041600	7769000	6849600	5807100	3457500
Hex(5)HexNAc(4)Fuc(2) P00738@241	326160000	321960000	307730000	303320000	305180000	296900000	295660000	259680000	315740000	342700000	314160000	311170000	304680000	273980000	283680000	283760000	225440000	230200000	183812400	187820000	180740000	375950000	209070000	200440000	189640000	198180000	195280000	187810000	228710000	154690000
Hex(5)HexNAc(4)Fuc(4) P00738@241	1784000	5417000	1875000	354436500	4917000	3569000	3992000	4481000	2500000	4577000	4744000	5474000	3023000	4925000	4857000	4382000	2749000	4257000	1978000	2283000	1876000	916300000	1527000	770700000	769200000	760900000	2267000	2658000	2204000	1267000
Hex(5)HexNAc(4)NeuAc(1) P00738@241	700972000	684915000	639445000	600700000	620550000	605150000	601081000	517596000	620266000	663970000	600710000	599290000	583623000	522560000	540740000	508360000	427940000	424070000	399340000	351781000	354051000	772661000	419289000	401390000	366236000	411526000	388465000	353530000	449920000	291919000
Hex(5)HexNAc(4)NeuAc(1)+176.03 P00738@241	5907000	5877000	5998000	5766000	6005000	5636000	5726000	5385000	5843000	6058000	5533000	5846000	5560000	5627000	5642000	5675000	4808000	5224000	6287000	5253000	6382000	6921000	5289000	5729000	5626000	5819000	5267000	4995000	5566000	4752000
Hex(5)HexNAc(4)NeuAc(1)+176.04 P00738@241	10198000	9515000	9447000	8881000	9376000	8803000	9240000	8286000	9207000	9390000	8800000	9006000	8480000	8611000	8683000	8630000	7395000	7909000	9531000	8017000	10267000	11502000	8263000	8893000	8827000	9096000	8431000	7831000	9317000	7209000
Hex(5)HexNAc(4)NeuAc(1)+176.05 P00738@241	10116000	9752000	9606500	8974000	9176000	9114000	8935000	8357000	9162000	9657000	8637000	9006000	8574500	8228000	8670000	8437500	7299000	7824000	9645000	8206000	10306500	11932000	8467500	9121000	9455000	9300000	8951000	7630000	9313000	7255000
Hex(5)HexNAc(4)NeuAc(1)+176.06 P00738@241	9844000	9624000	9672000	9086000	9264000	9101000	9165000	8249000	8960000	9731000	8879000	9014000	8613000	8732000	8771000	8706000	7411000	8073000	9738000	8315000	10398000	11488000	8446000	9110000	9428000	9194000	8787000	7835000	9380000	7209000
Hex(5)HexNAc(4)NeuAc(1)+273.08 P00738@241	6409500	6087500	11981500	8090000	7353000	13016000	9132000	12184000	6435000	5656000	10508000	7620500	6933000	12455000	12007000	11968000	34015000	19273000	8696000	6872500	3261000	392300	8395000	8130500	2467000	4275000	2694000	1421500	5808000	4708000
Hex(5)HexNAc(4)NeuAc(1)+273.09 P00738@241	5574000	6146000	11966000	8052000	7333000	12853000	8926000	12148000	6435000	7161000	9633000	7385000	6739000	12387000	11971000	11665000	33760000	19256000	9263000	6219000	3288000	515400	8351000	7872000	1946300	4534000	2694000	2581000	5578000	4669000
Hex(5)HexNAc(4)NeuAc(1)+273.10 P00738@241	5618000	4677500	11002500	8896500	7187000	13108000	9058000	12278000	6334000	5375000	9828000	7859500	6216000	13031500	11528000	11714000	34030000	18953000	8276000	6131500	2932000	408700	8189000	7892000	1422200	4213000	1740800	1896900	4832000	4057000
Hex(5)HexNAc(4)NeuAc(1)+273.11 P00738@241	5537000	4716500	11045000	8134000	6674000	12422000	8753500	11988000	6264500	5284500	9959500	7818000	6281000	12151000	12121000	11492000	34070000	19273000	8275000	6275000	2881800	566400	8195500	7920500	1397450	4569000	1871300	1910900	4817000	3581000
Hex(5)HexNAc(4)NeuAc(1)+274.10 P00738@241	2747000	2697000	3745000	2267000	3068000	4594000	2847000	3470000	1769000	1600000	3628000	2172000	2502000	3805000	3315000	3359000	9700000	5538000	2879000	2239000	1875000		2634000	2714000	1402000	1763000	1191000	1333000	2091000	1977000
Hex(5)HexNAc(4)NeuAc(1)+289.08 P00738@241	1707000000	1696000000	1643000000	1545000000	1669000000	1616000000	1559000000	1458000000	1490000000	1565000000	1461000000	1424000000	1412000000	1406000000	1406000000	1446000000	1361000000	1408000000	1533000000	1447000000	1771000000	1851000000	1671000000	1681000000	1756000000	1682000000	1550000000	1470000000	1561000000	1425000000
Hex(5)HexNAc(4)NeuAc(1)+290.10 P00738@241	1791000000	1802000000	1749000000	1647000000	1633000000	1607000000	1635000000	1518000000	1589000000	1639000000	1556000000	1517000000	1499000000	1499000000	1499000000	1536000000	1449000000	1496000000	1633000000	1540000000	1886000000	1969000000	1715000000	1795000000	1787000000	1727000000	1627000000	1563000000	1664000000	1493000000
Hex(5)HexNAc(4)NeuAc(1)+290.12 P00738@241	1794000000	1807000000	1749000000	1655000000	1696000000	1612000000	1639000000	1522000000	1588000000	1639000000	1566000000	1518000000	1508000000	1509000000	1508000000	1546000000	1449000000	1509000000	3169000	1540000000	2137000	1974000000	1720000000	1796000000	3078000	1732000000	3307000	3166000	1673000000	1499000000
Hex(5)HexNAc(4)NeuAc(1)+290.13 P00738@241	340400000	1830000000	1063000000	1401000000	1850000000	1760000000	1781000000	1657000000	1131000	1500000000	1549000000	1510000000	1493000000	1492000000	1492000000	1528000000	1444000000	1471000000	1259000000	1191000000	683100000	1870000000	1818000000	1166000000	1974000000	1920000000	1790000000	1680000000	281000000	1634000000
Hex(5)HexNAc(4)NeuAc(1)+290.14 P00738@241	8021000	9166000	8745000	8480000	8750000	8576000	9512000	8534000	4228000	8722000	5815000	9108000	8515000	9504000	9646000	9159000	10980000	11820000	3033000	3883000	3400000		6478000	5890000	3564000	4329000	3514000	3386000	9206000	5986000
Hex(5)HexNAc(4)NeuAc(1)+291.02 P00738@241	8363000	7695000	8348000	7403000	6945500	8185000	7009500	5831000	3575000	3117500	2690900	3716000	3346000	2367600	3283600	1513000	2599400	1302100	1709000	2142250	5274000	8536000	4611500	2636000	3657000	4883000	5278000	4025500	1794000	1834400
Hex(5)HexNAc(4)NeuAc(1)+291.03 P00738@241	2977000	2884000	82009000	3762000	4233000	5527000	4244000	1418000	2108200	1326000	733800	1407500	816100	600800	1278500	644100	508100	508800	1716800	54392850	121516000	41166500	1153050	3212000	2100500	1414000	2189000	1036200	201600000	1004000
Hex(5)HexNAc(4)NeuAc(1)+291.15 P00738@241	313409500	531140000	414132500	1788000	502423500	464862000	466375000	425624000	2803000	469121000	468904500	443365000	451276500	441617000	442028000	442481000	421936500	441898500	391125000	386536000	418203000	533097500	493041500	431562000	535007000	1121000000	470745000	442435000	405713000	435652500
Hex(5)HexNAc(4)NeuAc(1)+292.03 P00738@241	5535000	5230000	4798500	4954500	4805500	5094000	4636000	4228000	2055500	2323000	1708500	2814500	1983000	1845000	2758000	2316000	1843500	1795000	1881000	1269000	3369000	5868500	3080500	2742000	2718500	3271000	3553000	2982500	1847000	1325000
Hex(5)HexNAc(4)NeuAc(1)+292.04 P00738@241	2947000	1925000	1904000	2697000	2096000	2734000	2230000	1433000	943300	655800		788500	751400	545700		581000	787900		560600	700600	1684000	3323000	2173000	1533000	1630000	1414000	1175000	980400	991400
Hex(5)HexNAc(4)NeuAc(1)+292.05 P00738@241	8518000	7725000	6691000	8233000	7191000	7794500	6939000	5736000	3045500	2978800	2408200	3652500	2734400	2185700	2693000	2839000	2614900	2020200	2422300	2005600	5053000	8942000	5142000	4704000	4257000	4685000	4646000	3969400	2778400	1502000
Hex(5)HexNAc(4)NeuAc(1)+306.08 P00738@241	11278000	5250000	11796000	11161000	10844000	10108000	11767000	5811000	10507000	11833000	11372000	9412000	10690000	9840000	9601000	5351000	3786000	4405000	6352000	5274000	6867000	6893000	2519000	8348000	5952000	5960000	7701000	4981000	7524000	6563000
Hex(5)HexNAc(4)NeuAc(1)+307.07 P00738@241	8314500	7201000	7365500	7248000	6793000	6702500	6669000	5153500	5919000	6967500	6486000	5758000	5939000	5396000	5847500	6033500	3328500	3145500	4899000	4250000	5060000	5950000	4400000	5701000	4666500	4100000	4801000	3674000	5410500	3547500
Hex(5)HexNAc(4)NeuAc(1)+307.08 P00738@241	18593000	20457000	16687300	17706000	16824500	17176000	18544000	15330000	15882500	17216500	15750000	15934500	14840000	15106500	15574500	15366300	10563750	10049000	13847400	11325950	15589000	15502000	13491150	15748900	13613500	13229250	14824150	11825000	14110100	10215400
Hex(5)HexNAc(4)NeuAc(1)+307.09 P00738@241	7182500	14994000	13515000	13059500	16810000	14609000	17899000	19344500		14943500	17598000	17462000	15152000	16597000	17372000	17164000	8633500	10080000	8539500	6081000	7538000	9200000	8374500	10654000	12526500	11540000	13179000	11808000	8432000	13079500
Hex(5)HexNAc(4)NeuAc(1)+307.10 P00738@241	13857500	18468500	14074000	16443000	17328500	17377500	17920500	18931000	10877500	17214000	15247000	16635500	15600000	16417500	15866000	16854000	9556000	10145500	10335500	7811000	12187000	11256000	12754000	13355000	13714000	13745500	14080500	11940500	9021000	13078000
Hex(5)HexNAc(4)NeuAc(1)+307.11 P00738@241	680400	958900	7760000	5569000	6013000	5420000	6052000	12070000		7246000	8403000	6469000	6986000	6200000	7933000	7781000	1748000	5689000	534600	548500		194300		298700	3662000	3562000	5132000	5301000	189500	8794000
Hex(5)HexNAc(4)NeuAc(1)+307.12 P00738@241	17823000	19645000	16741000	17213000	17395000	16927000	17920000	17760000	11887000	17893000	17617000	16908000	15514000	16444000	16970000	18798000	10261000	10157000	12988000	10361000	14748000	14456000	12923000	15480000	12683000	13411000	14392000	12171000	12921000	12673000
Hex(5)HexNAc(4)NeuAc(1)+312.05 P00738@241	15520000	15150000	14290000	12270000	11980000	11850000	11810000	9604000	8218000	11490000	11520000	10340000	10370000	10640000	10440000	11230000	10200000	9351000	12310000	11920000	14460000	15970000	13550000	14940000	12830000	12730000	12420000	11520000	13390000	9551000
Hex(5)HexNAc(4)NeuAc(1)+314.08 P00738@241	17340000	17110000	264500	14660000	14530000	605800		514200	12340000	13390000	314300	757700	13000000	260000	209900	13650000	7559000	10850000	10740000	11140000	12860000	15160000	12970000	13430000	12160000	12460000	12160000	11930000	12550000	11910000
Hex(5)HexNAc(4)NeuAc(1)+317.06 P00738@241	13920000	12500000	15380000	12290000	12120000	13150000	11580000	8763000	12650000	11490000	11920000	10670000	10410000	11010000	10800000	10590000			4479000	5274000	5387000	8545000				4848000
Hex(5)HexNAc(4)NeuAc(1)+317.10 P00738@241	13270000	12870000	14430000	12080000	12560000	12870000	12070000	12150000	11640000	11400000	11920000	11410000	10990000	11760000	11480000	11820000					5065000					4367000		5663000
Hex(5)HexNAc(4)NeuAc(1)+318.08 P00738@241	12520000	11810000	13980000	11420000	11960000	12090000	11560000	11390000	11930000	10820000	11700000	10690000	10780000	11490000	11040000	11170000		3761000	2786000	3378000	4030000	7223000		4132000	4144000	3089000	4222000	3892000	4219000	5054000
Hex(5)HexNAc(4)NeuAc(1)+319.09 P00738@241	34810000	31950000	38180000	35090000	33080000	36890000	32810000	32500000	32830000	31360000	34350000	30017000	30070000	33800000	31970000	32990000	7006000	7587000	4413000	7020000	8751000	14920000	8052000	3751000	8090000	6757000	3872000	9175000	8936000	9182000
Hex(5)HexNAc(4)NeuAc(1)+319.10 P00738@241	34195200	32911400	38282750	34699300	32410000	36444500	33432300	34063000	31737450	31574950	35777000	31008750	30700950	34965000	33976000	33705000	7156500	10130500	6057600	6677500	6452000	17640500	9366000	9394000	6970500	6397500	7916000	12225500	8249490	9042500
Hex(5)HexNAc(4)NeuAc(1)+319.11 P00738@241	9796400	10924800	11758600	10379400	10502500	11948700	10638800	11701000	8463200	10559900	11478700	10598900	10242900	23770000	11133100	10517100		4585000	890200	102900	2708900	311800	2213000		1389000	1629000	248900	4474000		3730000
Hex(5)HexNAc(4)NeuAc(1)+319.13 P00738@241	8333500	9395600	9277000	9120600	8737000	11985500	9905600	11196000	7155300	9435100	10662000	9087200	8730900	10412000	10575000	9499000		5546000			417600	4005000				3653200		193100	967600	2901000
Hex(5)HexNAc(4)NeuAc(1)+320.07 P00738@241	3393000	3134000	3821000	2820000	2342000	1717000	2099000		6128000	2143000			2215000	1218000		1993000	1270000		1531000	211000	2951000	3416000	130200	2755000	2543000	1653000	2375000	1415000	1561000	966200
Hex(5)HexNAc(4)NeuAc(1)+320.10 P00738@241	10526000	10239600	12635900	10571000	9737900	11329400	10081200	10633000	10764300	9669900	10391000	9414400	9461500	10551000	10007000	10241000	1955000	5356000	1945000	2186000	4705000	10677000	5294000	3238000	2769000	4265000	3231000	6565000	2507980	3248000
Hex(5)HexNAc(4)NeuAc(1)+320.11 P00738@241	28690000	27143000	32780000	24811350	23381500	31120000	26942000	28469000	23652050	22083110	24729550	20179450	20985250	22631150	18517200	23259000	5296000	5218000	5024000	5248500	6190000	11500000	6400000	4458000	5376000	4474000	6809000	8285500	6660000	7074000
Hex(5)HexNAc(4)NeuAc(1)+320.12 P00738@241	436000	386400	885900	668600	422400	873300	679200	1205000	596100	612900	20920000	1065000	520500	19350000	1117000	20080000		3324000			1835000	5240000	2636000	2939000	2446000	2518000	2731000	4020000	2938000
Hex(5)HexNAc(4)NeuAc(1)+320.13 P00738@241	18470000	17640000	21420000	19870000	18630000	21110000	18650000	19060000	17780000	17980000	20540000	17240000	17180000	19560000	19760000	19830000	3524000	3262000	2795000	2533000	2088000	6074000	3074000	3539000	2687000	2734000	3034000	4122000	3458000	4010000
Hex(5)HexNAc(4)NeuAc(1)Fuc(1) P00738@241	11250000	5036000	5309000	6189000	5118000	3699000	2022300	3630000	4778000	3634900	3344000	1470000	1363000	3212000	3106000	3153000	2288000	3258000	1341000	1182100	5374000	9527000	3001900	2436900	2798000	2591000	4740000	2456700	2215100	1791500
Hex(5)HexNAc(4)NeuAc(1)Fuc(1)+161.02 P00738@241	7779000	8113000	6965000	7071000	7279000	6705000	6776000	6769000	5515000	7417000	6638000	6587000	6273000	6123000	6975000	6448000	2986000	3221000	4659000	3878000	4764000	4778000	4071000	5460000	4560000	4013000	5285000	4281000	4960000	4073000
Hex(5)HexNAc(4)NeuAc(1)Fuc(1)+161.03 P00738@241	21312000	11967000	7223000	6890000	14086000	13035000	16377000	15843000	5964000	14057000	13897000	12324000	12879000	13204000	13432000	13492000	5911000	9972000	4759000	3910000	5302000	6134000	7667000	5968000	9001000	9957000	8790000	11367000	6398000	11853000
Hex(5)HexNAc(4)NeuAc(1)Fuc(1)+161.04 P00738@241	1148000	921400	3687800	1221500	1024500	930450	1171450	1715500	2647900	1220000	3720500	1273500	1294500	1447000	1501950	1006950	105475	419200	512750	471800	2075000		310150	271850		373900	384200	317100	452200	417400
Hex(5)HexNAc(4)NeuAc(1)Fuc(1)+161.05 P00738@241	10770000	11860000	9915000	10760000	10750000	10930000	11610000	11890000	6536000	11480000	10180000	10380000	9427000	10350000	10310000	10740000	6872000	7140000	9068000	7762000	8590000	9464000	9101000	10710000	9679000	9518000	10270000	8277000	8677000	9048000
Hex(5)HexNAc(4)NeuAc(1)Fuc(1)+176.06 P00738@241	810500	1035200	1309400	960000	913400	895000	1121200	914200	1335000	1109100	1090300	1166800	785000	1380900	1228600	1208100	1287700	864500	1182600	938200	1160400	1482600	1097200	1022800	804300	1117700	905900	662600	909200	971100
Hex(5)HexNAc(4)NeuAc(1)Fuc(1)+198.95 P00738@241	3991000	3360000	2541000	2233000	2602000	2077000	3027000	1675000	2313000	1700000	1916000	1931000	1731000	2201000	2243000	1748000	2003000	1699000	2020000	2419000	3365000	3662000	2815000	2913000	3376000	2537000	3079000	1851000	2355000	2404000
Hex(5)HexNAc(4)NeuAc(1)Fuc(1)+198.98 P00738@241	4023000	3280000	2660000	2276000	3011000	1790000	3059000	1679000	2500000	2253000	1807000	2177000	1805000	2363000	1540000	1843000	2140000	1769000	2007000	2531000	3327000	3462000	2815000	2822000	3528000	3236000	3035000	1851000	2316000	2532000
Hex(5)HexNAc(4)NeuAc(1)Fuc(1)+273.09 P00738@241	187100	437500	542900	582900		607500	275400	904000	666800	474900	728000	536100	2071000	828100	728100	953900	2053000	1233000	500200	230200	255900	3418000	467200	589400		310500		1727000	311200	2061000
Hex(5)HexNAc(4)NeuAc(1)Fuc(1)+273.11 P00738@241	6094000	28460	1765000	1527000		2192000	1851000	1716000	949100		1015000			2200000	2011000	2463000	4652000	2972000	1505000	1410000			1477000	2087000					8357000
Hex(5)HexNAc(4)NeuAc(1)Fuc(2) P00738@241	24320000	1644917000	1604720000	2473400000	25791000	25707000	23247000	19269000	1593572000	1669648000	1420959000	2394200000	894173000	2370160000	22680000	2382700000	7810000	2346300000	1488038000	940666000	1841359000	3197000000	1563384000	11554800	1783393000	7815000	9025000	1433368000	1690209000	856211000
Hex(5)HexNAc(4)NeuAc(1)Fuc(3) P00738@241	2350000	2452100	1885000	2513245	2262500	1973900	7874000	1500100	2631300	2943600	2390800	3158000	2237700	2111300	1935000	2868600	5386000	2137300	3394500	1718900	2584800	2073100	2511900	2143500	1746400	2141900	2341600	1876600	2603500	2250600
Hex(5)HexNAc(4)NeuAc(2) P00738@241	3255805000	3261202400	3188988000	2801464000	1146608000	2900468600	2849323000	2702940000	2878534000	3012626000	2864191900	2684451000	2770373000	2747998000	2732672400	2758295000	2553014000	2724164400	2987311000	2870784000	3415779400	3538191000	3122585000	3264397000	3277969000	3176078000	2971504000	2796649000	3050493000	2728028000
Hex(5)HexNAc(4)NeuAc(2)Fuc(1) P00738@241	40631300	57610000	54340000	52210000	50214600	49210000	48880000	47401000	51516900	50930000	48785000	47980000	49400000	45070000	16179000	48060000	29282400	46010000	18312000	33013800	44662800	70330000	53320000	59731900	58540000	56037700	52807400	15725000	51910000	48010000
Hex(5)HexNAc(5)Fuc(1) P00738@241	4777000	2099300	3909000	3513000	4369000	3651000	3455000	2339000	3909000	4193000	4091000	4243000	4600000	3506000	3690000	3487000	4445000	4683000	2605000	1211500	1226100	4608000	2055100	2441000	1263600	828700	2191700	2377000	3093000	1810000
Hex(5)HexNAc(5)NeuAc(1)Fuc(1) P00738@241	25098100	24250600	25459500	38460000	10076000	9592700	19404000	8795000	23635950	13983000	11226800	24676200	11633100	5445600	10034400	10920300	15998400	14994100	14887500	18867500	35410000	23332500	10765000	36250000	26659000	19345500	22205000	30557000	1144000	10141400
Hex(5)HexNAc(5)NeuAc(1)Fuc(2) P00738@241	6436000	1456890	3471550	5512000	1614350	1244800	1293680	2265000	1192300	1355600	1192600	1733600	5092700	1108350	1102130	1084000	3053000	1379300	1541900	872690	1837500	2295800	1379620	1072880	1916000	1254320	1236400	1320000	1523100	929200
Hex(5)HexNAc(5)NeuAc(2) P00738@241	1723000	1989000	1735200	626100	1010000	246400	1731800	3056000	2012000	679900	680700	493300	1633000	1571000	853500	1567000	1875000	1600000	2151900	1004000	2652200	2201200	1702450	838430	1061900	1605800	1237870	1309000	1254400	1140000
Hex(5)HexNAc(5)NeuAc(2)Fuc(1) P00738@241	1547000	1780000	1898000	2549000	1762000	1835000	1657000	1248000	1203000	2166000	2914000	3119000	2956000	1595000	2070000	2540000	1757000	2590000	74670	1678000	2127000	2088000	2316000	1782000	2623000	1743000	1680000	1767000	1564000	1379000
Hex(5)HexNAc(5)NeuAc(2)Fuc(1)+289.07 P00738@241	6785000	5162000	11730000	7643000	7197000	13180000	8960000	13090000	7053000	6253000	9862000	7744000	6851000	12900000	11330000	12520000	31440000	18840000	8176000	5992000	4177000	1146000	9389000	7798000	1107000	4809000	2356000	2859000	5118000	3671000
Hex(5)HexNAc(5)NeuAc(2)Fuc(1)+289.08 P00738@241	6785000	4990000	11730000	8794000	6959000	13130000	8960000	13090000	7053000	6253000	9763500	7736500	6881000	13180000	11410000	12540000	31860000	18900000	7814000	5939000	4177000	1212000	9389000	7798000	1107000	4769500	2356000	2859000	5236000	3694500
Hex(5)HexNAc(5)NeuAc(2)Fuc(1)+289.09 P00738@241	6868000	5012500	11710000	8794000	7035000	13145000	8960000	13090000	7192000	6253000	9744000	7446000	6989000	13110000	11800000	12830000	31485000	18670000	8176000	5939000	4177000	1205000	8165000	7896000	1107000	4712000	2315000	2859000	5315000	3645500
Hex(5)HexNAc(5)NeuAc(2)Fuc(1)+289.10 P00738@241	7005000	5137000	11710000	8701000	7179000	13170000	8071000	13090000	7053000	6253000	9570000	7661000	6989000	12960000	10630000	12540000	31410000	16220000	8176000	5861000	4177000	1205000	9389000	7994000	1107000	4612000	2315000	2859000	5315000	3858000
Hex(5)HexNAc(6)NeuAc(1)Fuc(2) P00738@241	1740000	20450	1878500		3547000	18180	3204000	224400	3757000	3148000	1761250		19520	3446000		201250	279400	137600	2336000	1161500	3113000	2835000			1540000		3196000		1554000	170800
Hex(5)HexNAc(6)NeuAc(2)Fuc(2) P00738@241	620200	5721000	5661000	9877000	673400	770200	775100	4437000	4567000	4696000	10800000	10290000	10130000	10130000	10240000	10370000	10830000	12080000	5043000	4136000	6670000	6501000	809200	5081000	6247000	1201000	1114000	6125000	4787000	5712000
Hex(5)HexNAc(6)NeuAc(2)Fuc(3) P00738@241			712100	2677000			472200	419800		3045000			519800		561400	2474000	1887000	542000	277900					1830000				473500
Hex(5)HexNAc(6)NeuAc(3) P00738@241	2108200	1110000	532000	1923000	3082600	2330800	4604000	5514000	194500	2432400	3863000	2290000	2082000	3826500	6394000	1891000	4239000	147269000	1287600	1156600	1055500		2588200	1365000	1731600	2738000	1943000	4076000	797000	1264000
Hex(5)HexNAc(7)Fuc(3) P00738@241															304900					314400
Hex(5)HexNAc(7)NeuAc(1)Fuc(1) P00738@241	1063000	1373800	925400	931200	911200	730600	705900	549000	757700	751300	471300	554600	533800	625000	673500	690200	714900	552200	1884000	2108100	1981000	1621000	1218000	1474000	2074000	1681000	1133000	1269000	1349700	1318000
Hex(6)HexNAc(3)NeuAc(1) P00738@241	2766000	2695700	2593400	2650100	2220400	2594800	2433200	2334900	2398800	2966400	2428900	2495100	2602900	2141400	2180200	2667500	2405500	2627700	2584800	2827200	3227000	3503000	2607000	2742900	2625100	2434600	2564100	2245700	2431800	2730300
Hex(6)HexNAc(3)NeuAc(2) P00738@241	5814000	6899000	2342000	4110000	2231000	2127000	5319000		3399000	2347000	2564000	2750000	5126000	4971000	1950000	4824000	2139000	686200	230300	845700	333600	401800	1620000	651300	384800	465000	1167000	1198000	1044000	264300
Hex(6)HexNAc(4) P00738@241	483500	496900	392500	532200	568800	419200	551300	260700	481100	549300	512900	401700	386100	353200	336900	357500	233300	32620	143620	161680	79280	591700	328300	165300	84990	177680	199100	155600	264290	69820
Hex(6)HexNAc(4)Fuc(1) P00738@241	7083000	7252000	10170000	3794000	5156000	3727000	9778000	10953000	6696000	10819000	6725000	10065000	5567000	7366000	8427000	8681000	1775900	6795000	1931900	2047400	4473300	12217000	3907900	3446000	2476000	2261000	2427000	5846000	2646000	4965000
Hex(6)HexNAc(4)NeuAc(1) P00738@241	14794000	13929000	13931000	12979000	12535000	12282000	11527000	11154000	13127000	13600000	12253000	12360000	11341000	11843000	12048000	10786000	10137000	11469000	13211000	11937000	14480000	16540000	12797000	12415000	13331000	13030000	11996000	10261000	12753000	10092000
Hex(6)HexNAc(4)NeuAc(1)+160.03 P00738@241	733900	735000	1080000	927100	680600	601500	693100	616800	1166000	949800	910300	896300	796500	906500	1107000	958800	917000	959100	988200	645200	885100	512200	804900	901400	596300	993000	719700	584500	664600	556200
Hex(6)HexNAc(4)NeuAc(1)+172.05 P00738@241	53163500	49996500	52133000	47001500	52347000	49949500	52347000	49365000	44846500	45326000	47585500	48120000	43597000	42035500	44319500	42858000	44748000	49043000	53017000	50079000	60769000	58332500	52489000	54032000	58528500	55418000	63284500	55662500	51890500	50977000
Hex(6)HexNAc(4)NeuAc(1)+172.06 P00738@241	5622000	5343000	5395000	5545000	52936000	1647000	56003000	5754000	48227000	5570000	49593000	49280000	43418000	4128000	46278000	44245000	3983000	48986000	56501000	4902000	3484000	58120000	6252000	57735000	2448000	6847000	6344000	5829000	55506000	51570000
Hex(6)HexNAc(4)NeuAc(1)+209.01 P00738@241	1173000		1683000	2317000	2049000				2369000		1550000								734500	1294000				984800		1829000	2261000		2258000
Hex(6)HexNAc(4)NeuAc(1)+209.02 P00738@241		641100	263800	218600	87070	669500	403800	357600		86810	186900		193900	302300	248400	209700	334500	376400	338500	167400	557000		459000	138700	524400		512000	538400	214400	514600
Hex(6)HexNAc(4)NeuAc(1)Fuc(1) P00738@241	3432200	6944500	4156000	5797000	6269000	6599600	6389000	9357000	3006800	5857000	5792800	7455000	13722300	7706000	19291000	7262100	5341500	2557700	2657900	2999200	2220300	8136100	2966900	3244600	10372000	3893500	3814100	20711000	2946800	6416600
Hex(6)HexNAc(4)NeuAc(1)Fuc(2) P00738@241	7012000	5538000	7471000	7637000	7591000	7167000	7139000	6802000	6019000	6408000	7761000	6629000	6831000	6368000	6314000	7150000	4932000	6622000	7276000	5995000	8117000	9490000	7482000	6987000	8210000	7300000	6776000	6451000	6837000	7324000
Hex(6)HexNAc(4)NeuAc(2) P00738@241	5295000	8231000	8156000	7852000	5696700	7390000	7158000	6324000	7167000	7316000	8015000	6046100	7553000	2768400	7053000	7611000	4472500	2865100	7624000	5241100	9491000	7583500	8084000	6953000	9041000	6287500	5157000	6696000	7464000	7416000
Hex(6)HexNAc(5) P00738@241	4556400	4349200	3993200	3919000	4117700	3837800	6430800	3222900	4533000	4968600	4713400	4701700	4705800	4071100	3966500	3922600	2789100	3153300	2791500	2291900	2011300	4699900	2301300	2332600	1891600	2053000	2244500	1860600	2884000	1481600
Hex(6)HexNAc(5)Fuc(1) P00738@241	93580	187900	191600	93140	209300		88180	158600	213900	178500	137800	110800	183700	133200	131800	149300	73910	81730	37560		12920	193000	14920	38960			26360	55150	46980	46520
Hex(6)HexNAc(5)Fuc(2) P00738@241	1871000	2853000	1887000	1516000	908500	1380000	1340000	1989000	1561000	1971000	992200	1956000	1842000	1537000	1781000	1838000		1933000	1655000	1630000	1762000	2770000	1534000	1461000	1647000	2124000	1644000	1468000	1280000	1129000
Hex(6)HexNAc(5)Fuc(3) P00738@241	1455000	1568000	1422000	1420000	1305000	1520000	1167000	1075000	1551000	1482000	1836000	1244000	1254000	1161000	1171000	1243000	836200	1004000	958700	872800	1529000	1911000	948400	1000000	1285000	866100	949800	845500	1450000	759200
Hex(6)HexNAc(5)Fuc(6) P00738@241		540000	323500	84430000	375800	178900	504400	459200	67120	116700000	139600000	140900000	129700000	137100000	138600000	133300000	212000	135800000		49133850	121400		147500	138000	104600	323400	268900	225400	155700	490700
Hex(6)HexNAc(5)NeuAc(1) P00738@241	117052500	109917900	148384000	139267000	106578000	98113000	135687100	89267900	102468000	110036000	99762300	85876400	129372000	93532700	124044000	90310400	84766000	90688700	97955000	86863000	105986900	172116000	93110600	127714000	98196500	119029000	90930500	109809700	96537000	81751800
Hex(6)HexNAc(5)NeuAc(1)+273.11 P00738@241	2073000	2220500	5235500	3769800	2973800	5897000	4053300	6118000	3412400	2774200	4237900	2968000	2917100	5682700	5599900	5396400	15845000	8304000	3264700	1992000	1058000	141200	3520700	3358800	293900	1581000	579500	740400	1564000	1111200
Hex(6)HexNAc(5)NeuAc(1)+290.11 P00738@241	1561000	1188000	1427000	1548000	1256000	1164000	1344000	901500	1747000	1384000	1451000	1493000	1618000	1262000	1347000	1034000	1004000	1300000	1382000	1540000	2123000	1732000		1604000	1993000	1218000	1388000	1442000	1738000	1108000
Hex(6)HexNAc(5)NeuAc(1)Fuc(1) P00738@241	6922000	6796000	6538000	6170000	6141000	6420000	5742000	5151000	6964000	6489000	6509000	6025000	5960000	5452000	6310000	5357000	4662900	4843000	5197000	4332800	5745000	7995000	4756000	4969000	4948000	4800000	4804000	4261700	5564000	3473500
Hex(6)HexNAc(5)NeuAc(1)Fuc(2) P00738@241	2428300	2060500	2169500	2259700	2067000	2099500	2191500	1726100	2058100	2102200	2349000	2388000	2213800	2161000	2263300	1940800	2013900	2207400	1653600	2052100	2395000	2118400	2213300	1931000	2584800	1757800	1819300	1734700	2577900	1502100
Hex(6)HexNAc(5)NeuAc(1)Fuc(3) P00738@241	7963000	7263000	5973000	6563000	5544000	5490000	5601000	5062000	5851000	6601000	6410000	6013000	6130000	5188000	6021000	5508000	4401000	5686000	5331000	4571000	5199000	8273000	4680000	5407000	5679000	4923000	4681000	4208000	5930000	4117000
Hex(6)HexNAc(5)NeuAc(2) P00738@241	306175000	314219000	302775000	285053000	83594000	271604000	240828000	263415700	278526000	287113000	276986000	264334500	282425000	253735000	257148000	254012500	170330400	254575000	265074700	229985900	283606000	369502200	249131000	275581000	273375000	275686000	231386000	237073000	284850100	202859000
Hex(6)HexNAc(5)NeuAc(2)+273.09 P00738@241	6951000	5137000	11650000	8794000	7121000	13150000	8960000	13090000	7053000	6253000	9862000	7857000	6989000	11960000	11330000	12540000	31410000	18910000	8176000	5861000	4177000	1205000	9389000	7994000	1107000	4750000	2315000	2859000	5315000	3751000
Hex(6)HexNAc(5)NeuAc(2)+273.10 P00738@241	6868000	6681500	13793000	11784500	10155500	16184000	12326000	24270000	8193000	7917000	9589500	10273000	6989000	17624000	15969000	11870000	33867000	26393000	10030000	5939000	4177000	1205000	9389000	9494000	1107000	4809000	2315000	2859000	6098500	8410500
Hex(6)HexNAc(5)NeuAc(2)+273.11 P00738@241	6785000	4888000	11710000	8794000	6891000	11070000	8960000	13390000	7331000	6253000	9852000	8321000	6989000	13260000	11470000	13100000	31560000	19070000	8176000	5939000	4177000	1205000	9389000	7798000	1107000	4615000	2315000	2859000	5315000	3433000
Hex(6)HexNAc(5)NeuAc(2)Fuc(1) P00738@241	38092000	37505000	33572000	34426000	33583000	32132000	30847290	27887000	34938900	38202500	35036000	34398000	32320000	30344000	30655000	30651000	24200000	27117000	27556000	24298600	27915000	42565000	27261000	27820000	26942000	26992000	26284000	24940000	29592000	22209000
Hex(6)HexNAc(5)NeuAc(2)Fuc(2) P00738@241	3067500	2791600	3729900	2627300	3112200	2546400	2580800	2369800	2531400	2483400	2389300	3204900	2629800	2200600	2585900	2275400	1884900	2348550	2313800	1756300	2944900	2722600	2725300	2747400	2407900	2377500	2572700	2027500	2149000	1798650
Hex(6)HexNAc(5)NeuAc(2)Fuc(4) P00738@241		273000	287500		9646000	6087000	5751000	8427500	209700	532300	3197000	2140000	3967000		10120000	328000	8006000	264800	144500	193600	1175000	1600000	5310500	615700	728400	684100	614400	359500	676000	5770500
Hex(6)HexNAc(5)NeuAc(3) P00738@241	427870000	419400000	414728000	388570000	400160000	367910000	372680000	349150000	387650000	402690000	359340000	365820000	354011470	361600000	351650000	358700000	248910000	363390000	414360000	377350000	443209900	471130000	413980000	392930000	449940000	436960000	412700000	365540000	405630770	375820000
Hex(6)HexNAc(5)NeuAc(3)Fuc(1) P00738@241	98410000	95080000	95130000	89380000	76390000	85533000	83782000	77782000	75350000	90990000	82565000	74894000	78906000	79407000	78985000	66769000	63009000	77168000	80010000	84930000	105910000	107510000	92480000	95450000	102270000	96950000	90220000	79367000	95360000	79883000
Hex(6)HexNAc(5)NeuAc(3)Fuc(2) P00738@241	14802000	16048000	14464000	13826000	15369000	13622000	13606000	13451000	8812000	18290000	16472000	14907000	15418000	14997000	15613000	5358700	12188000	13510000	10939000	11810000	6925800	17131000	5239500	12949000	13141000	12499000	13063000	12115000	13723000	10954000
Hex(6)HexNAc(6) P00738@241	79120000	75135000	70869000	64288000	6015000	5602000	64192000	59965500	62903400	62323000	57913000	55006000	53452000	56360000	55091680	54979000	49372000	57046000	56706000	51948000	75173000	76681000	4385000	67590000	4953000	64938000	61890000	53475000	60225000	56352000
Hex(6)HexNAc(6)Fuc(1) P00738@241	604050	3781000	885400	170000	673100	873500	818200	897000	525700	536400	519900	760500	446400	691600	550800	769900	1832000	1555000	659850	505300	590650	496300	876800	1855900	476750		795900	930200	386700	956800
Hex(6)HexNAc(6)Fuc(3) P00738@241	638600					739800	594700	1231000	806200	745000		874000	623100	636100	387500	667400	1782000	1117000	36480	120700		512300	161800	364100		133000	1074000	619800	811100	1443000
Hex(6)HexNAc(6)NeuAc(1)Fuc(1) P00738@241			3920000									1617000					4942000	5039000	3644000		3212000	1120000	663200						3663000
Hex(6)HexNAc(6)NeuAc(2)Fuc(1) P00738@241	2480000	1582000	222000	2140000	3081000	3109000	2509000	4182000	1774000	2235000	2832000	1222000	2641000	2823000	3681000	2509000	4079000	9621000	2328000	1608000	2846000	2529000	2348000	3297000	2070000	2181000	3292000	2240000	3151000	7002000
Hex(6)HexNAc(6)NeuAc(2)Fuc(2) P00738@241						4174000		586200	6444000	2984000		920400			623500	874800		984000		439900			269700			1684000			633400
Hex(6)HexNAc(6)NeuAc(4) P00738@241	818900	820500	734300	611100	810600	537500	777900	921200	709300	928500	898800	651700	684900	697000	942100	885100	410300	524500	393600	558100	732900	904100	703500	702600	569700	643500	689400	578100	400900	507900
Hex(6)HexNAc(7)Fuc(3) P00738@241	317900		191800		346500		344200	142500						24100	143200					816900	492000	384500	391600	212900	759900	952900	584500	313200		178500
Hex(7)HexNAc(3)NeuAc(1) P00738@241										309900	270500	142000	236000	143200				157800	274300	815300
Hex(7)HexNAc(4)Fuc(2) P00738@241		140200	122600	73120		468500	252900	631600	288100	341100	522600	254300	529800		232100	540500	670900	590400	239000	266500	153000	315900	251100	213200	189800	338900	260500	231900	199200	84990
Hex(7)HexNAc(4)NeuAc(1) P00738@241	538300	290800	3029000	651800	303700	425200	397400	876800	742000	741500	475300	503200	583800	801850	885500	460400	803000	805500	57660	631600	586200	529000	448500	413500	361200	717700	602900	433000	443000	477750
Hex(7)HexNAc(5)NeuAc(3) P00738@241	851200	711600	640600	573800	533700	563600	606200	489200	662900	497800	667400	822500	419300	370300	669600	606100	267600	718000	527100	579600	739900	777000	710400	420500	546700	737500	658000	533700	583500	692300
Hex(7)HexNAc(6) P00738@241	655000	775400	548870	438700	459900	643700	591200	424700	500250	555700	289700	307450	416700	415500	332110	358600	2904000	3215000	2852000	2553280	529300	619300	181240	281240	522400	336600	2999500	269240	86330	86000
Hex(7)HexNAc(6)Fuc(4) P00738@241	19990000	19670000	19900000	19230000	17340000	17830000	17880000	16450000	1569000	1836000	17360000	17510000	17660000	16580000	17420000	15810000	12560000	15100000	14890000	1348000	16210000	19760000	15440000	14510000	16020000	16540000	13835000	12780000	1691000	13200000
Hex(7)HexNAc(6)Fuc(5) P00738@241	228700					249200			242200		213400	229700	220300				315800	280000	453700			660700			168600	24940
Hex(7)HexNAc(6)NeuAc(1) P00738@241	14466000	14227000	14085000	13736000	14607000	13147000	12352000	12118000	12766000	13138000	12415000	12229000	11954000	11233000	11471000	10920000	9896000	10643000	11753000	10831000	12901000	17658000	11971000	11926000	12513000	12270000	11043000	10416000	11323000	9846000
Hex(7)HexNAc(6)NeuAc(1)Fuc(1) P00738@241	1330000	1300000	1051000	1308000	1092000	1281000	1056000	955100	1252000	1393000	1018000	1162000	1100000	910500	1118000	1028000	950600	936000	1147000	888000	925300	1540000	1199000	1109000	1097000	1139000	939100	931000	1238000	897600
Hex(7)HexNAc(6)NeuAc(1)Fuc(2) P00738@241	20575450	34065000	30680000	30206000	6114200	18937550	29261000	5756000	7957000	33263000	30054000	30109000	28975000	27905000	27917000	27488000	20272000	24058000	16006000	21684000	31145000	35333000	27631000	26807000	29058000	16870485	25677000	22396000	27146000	26455000
Hex(7)HexNAc(6)NeuAc(1)Fuc(3) P00738@241	4311000	5333500	4922900	5408000	4563800	4857000	5064600	3684140	5728430	5132000	4892000	5002000	5340000	4733170	4730000	4026880	3718100	4109000	3978800	2510000	3767200	4702900	3655000	3712000	3074500	4101450	3366000	3330300	4159500	2994000
Hex(7)HexNAc(6)NeuAc(1)Fuc(4) P00738@241	1484000	1286000	1354000	1363000	1189000	1333000	1075000	1085000	1836000	1325000	1180000	1089000	154200	1062000	1328000	1106000	610000	1144000	1283000	1451000	1232000	1633000	1423000	1034000	1457000	1248000	1010000	1134000	1665000	1140000
Hex(7)HexNAc(6)NeuAc(2) P00738@241	36837000	33128000	31226700	33532200	33913000	28810600	27918000	27516000	30598000	34336000	42510000	38560000	28594000	24589300	27436000	25748000	20502000	25259000	38783000	34112000	29191000	34215300	29004000	28582000	28807500	25934000	26073000	21523000	31209000	17614000
Hex(7)HexNAc(6)NeuAc(2)Fuc(1) P00738@241	5274600	6428200	4869300	4299600	5657500	4905800	4536600	4708040	7403000	6182800	6020800	5467710	6053500	4570270	5677430	5629580	4352800	5018500	5107800	2600000	4268670	5314900	4231000	4106300	3623700	4811650	3871300	3395300	4050300	2851100
Hex(7)HexNAc(6)NeuAc(2)Fuc(2) P00738@241	43279000	41452000	37207000	36503700	35983000	35165200	34136000	34165000	36803800	35251500	38817000	37621500	35214800	33762000	33462000	32537000	27107000	35236000	36845000	33929450	38845000	43464800	34140000	34170200	36916100	35273000	32056000	31684000	37238000	31667000
Hex(7)HexNAc(6)NeuAc(2)Fuc(4) P00738@241	1870700	1200000	2034400	2522800	1857000	1853500	1651000	1706000	1819100	2285400	2513800	1350000	2123500	2476000	2235900	2148100	1281600	1658000	1761200	2185100	1408500	1623000	2502400	1647500	1906500	1865000	8560000	1415000	1465100	1607000
Hex(7)HexNAc(6)NeuAc(3) P00738@241	52556000	48344000	47358000	42979000	48452000	45100300	40884000	40251000	49926500	44359000	46547000	39408000	34960000	42643000	31892000	43835600	27099000	42654000	41315500	42827000	44830500	57562000	43011000	44223000	44205000	51000000	37695000	33565500	54729000	30377000
Hex(7)HexNAc(6)NeuAc(3)Fuc(1) P00738@241	21016000	14239000	14688000	20850000	15285000	21407000	15390000	8929000	15423000	16083000	9346000	19809000	12390000	19673000	19861000	19623000	8835000	10956000	15194000	13978000	14936000	21721000	17363000	17906000	17588000	14209000	15075000	13165000	14960000	14803000
Hex(7)HexNAc(6)NeuAc(3)Fuc(2) P00738@241	17630800	16981960	17524560	16393215	21050740	14646320	14643160	15777710	20638900	19598700	18220590	17970800	17718300	17932500	18190700	17527400	13235000	17937500	20645750	9538400	22911300	18891370	18208200	19522460	10458700	18005000	23898100	15408110	21495900	15493410
Hex(7)HexNAc(6)NeuAc(3)Fuc(3) P00738@241	8326000	8369000	7856000	7374000	7642000	6535000	1993000	5824000	7971000	7598000	3904000	4264000	3850000	5808000	5602000	3603000	4685000	5926000	7828000	6765000	9580000	8390000	7134000	7613000	3091000	7686000	7157000	6086000	7683000	6146000
Hex(7)HexNAc(6)NeuAc(3)Fuc(5) P00738@241	719400	648500	612800	595700	515300	484600	720200	739600	616800	607400	601400	504600	543400	631900	656100	474900	473650	460000	591100	552600	565800	862300	605300	626400	633100	609600	626600	537900	593000	540500
Hex(7)HexNAc(6)NeuAc(4) P00738@241	19201900	16426460	18899560	17444140	11523740	20751990	14980160	22867710	19303600	21111700	12490590	20470800	17645300	17817500	19949700	15857400	11112000	17689500	10659750	18239140	24252300	18533370	17203200	18474200	20740800	20159400	26751500	20576110	19087900	15290410
Hex(7)HexNAc(6)NeuAc(4)Fuc(1) P00738@241	8373000	10684000	7311500	5444000	6429000	7168000	6037000	7990000	6232000	7881000	9484000	7360000	5851000	7333000	8765000	2587400	5629000	7628000	8742000	3682900	6643000	11206000	9321000	7899000	6760500	6417300	11509400	5652000	3801100	4338000
Hex(7)HexNAc(6)NeuAc(4)Fuc(2) P00738@241	1150000	1406000	3140000	2680000	1448000	2617000	1202000	2069000	1408000	1382000	1356000	1088000	1206000	2563000	1063000	1922600	687500	1243000	1556000	1230000	1853000	3079000	2862000	2614000	1480000	1535000	2957000	1226000	1253000	2126000
Hex(7)HexNAc(6)NeuAc(5) P00738@241	1854000	1573000	1879000	2385000	2296000	1462000	1279000	1320000	2773000	2195000	352700	1242000	930700	1220000	1498000	1219000	789600	2084000	1550000	1568000	3324000	2849000	1513000	2424000	2896000	1420000	2751000	1306000	1457000	874000
Hex(7)HexNAc(8)Fuc(1) P00738@241	6111500	5319000	9041000	9124000	5398000	5175000	5096000	4841000	8590000	9693000	9320000	9253000	4272000	9317000	9279000	9609000	5994000	6891000	5538000	7365000	9167000	9195000	5232000	9317000	5583000	9226000	5725000	4973000	4204000	7339000
Hex(7)HexNAc(8)NeuAc(1) P00738@241	1292000	1614250	1436160	3156500	1688900	1476100	1483700	1322800	4583600	4800100	4481350	4317800	4578950	4170000	3968000	4313100	5523000	5656100	4422300	2585600	2032700	2285000	1673200	1910050	1849600	2023800	3817300	2054600	4365400	1742900
Hex(7)HexNAc(9)NeuAc(1) P00738@241	36160				170100																					47910
Hex(8)HexNAc(5)Fuc(1) P00738@241	262000	372800	333400	208100	272300	199700	228000	208500	332400	197900	218600	337100	311000	376200	378200	264500	90070	197800	263000	103900	156300	323100	339700	70250	273700	166800	134900	139900	189400	135000
Hex(8)HexNAc(5)NeuAc(1) P00738@241	327300	236300	177200		276400	286900	923200	7749000	477400	1280100	552800		656400	473100	511400	542200		398300	367200		335000	447700	546850	1065400	406700	538350	374800	980400	350400	2612400
Hex(8)HexNAc(5)NeuAc(1)Fuc(1) P00738@241	2332000	1999400	2426600	1692000	2136800	2452700	1861200	2002200	1600000	2141600	1381000	6868500	6996000	11880000	1611000	1436000	438600	1504000	1723000	1986000	1522200	2633300	2153000	1948200	2068000	1441100	2016000	1894900	1690000	1201000
Hex(8)HexNAc(5)NeuAc(2) P00738@241	587700	887900	326000	245800	575100		659800			483000		429800	454800								398300			419400		158300			340300
Hex(8)HexNAc(6)NeuAc(2)Fuc(4) P00738@241	4463000	3856000	3754000	3559000	3467000	4087000	3539000	2499000	4231000	4240000	4158000	3054000	3446000	3890000	4123000	3329000	3076000	3251000	4587000	4684000	4399000	5188000	4036000	4257000	4792000	5037000	3821000	2788000	4243000	2868000
Hex(8)HexNAc(6)NeuAc(3)Fuc(1) P00738@241			79280				320800																			248400
Hex(8)HexNAc(6)NeuAc(3)Fuc(2) P00738@241	4306000	4032000	4132000	3575000	3161000	3389000	3430000	1508700	3485000	5488000	3277000	3694000	3166000	2625000	2171000	3236000	3019000	1669000	4392000	4944000	5032000	5491000	3804000	4430000	4551000	3920000	3461000	1909000	4491000	1651000
Hex(8)HexNAc(6)NeuAc(5)Fuc(1) P00738@241	43720000	28680000	41380000	43400000	7477000	19410000		590900	40220000	25920000					6677000		15120000		35950000	32890000	50280000	37770000	15420000	42820000	7886000	8121000	18640000	810400	43100000	715100
Hex(8)HexNAc(7)Fuc(3) P00738@241	814400	845500	696100	355600	876000	632600	729100	971900	626300	868900	731600	976500	797200	762300	812200	715600	1056000	784400	1480000	1656000	1394000	1507000	1382000	1161000	1657000	1686000	1248000	1072000	1276000	1618000
Hex(8)HexNAc(7)NeuAc(1)Fuc(1) P00738@241	792200	713200	734300	634300	684800	667000	729800	743800	623300	962300	764800	528900	754200	855500	807900	680900	684900	816800	925400	990800	993400	833400	630100	845300	884300	754000	674500	719900	980300	727600
Hex(8)HexNAc(7)NeuAc(2) P00738@241	869200	814100	756000	673300	706300	609600	618600	493400	857550	930100	527000	849000	820900	611900	946400	655500	482200		739150	514400	968300	1044000	695700	669800	721500	745700	639300	626000	840800	306400
Hex(8)HexNAc(7)NeuAc(2)Fuc(2) P00738@241	1274000	1288000	842700	887000	1067000	664900	794800	889500	1018000	1253000	1076000	969900	879800	644800	837000	901300	886800	850500	779800	895500	947400	1437000	938900	985600	1293000	1065000	840400	611700	1155000	646400
Hex(8)HexNAc(7)NeuAc(3) P00738@241	1359000	1302000	1128000	963200	1242000	838800	881250	964600	1180000	1211500	1108000	996100	871700	671300	871900	946200	863200	753500	745300	836400	1032500	1186000	1036000	933450	1296000	1157000	905800	725500	1196000	565200
Hex(8)HexNAc(8) P00738@241	443000			688500	1842000	413700	424300	1662000				1085000	761800	1388000	971100	649600	1345000	1628000	904600		437200	548500	789000	552400	424900	596800	234600	1759000	988800	2989000
Hex(9)HexNAc(5) P00738@241		299800																	511800	177200					92490	355500			1309000
Hex(9)HexNAc(5)NeuAc(1) P00738@241	518700	1041000		556900	503300	831600	755300	947600	50590	938300	600700	932800		1063000	586800	500000		342500	429900	1040000	932700	1070000	674400	867800	1037000	728800	752100	1183000	669700	1186000
HexNAc(2) P00738@241	2205000	2302000	1973000	2192000	2233000	1997000	2005000	1637000	2484000	2658000	2139000	2281000	2074000	1962000	2224000	1958000	538600	503000	947100	793100	689800	1087000	734900	1006000	697200	745500	1071000	865100	1491000	1028000
Hex(5)HexNAc(4)Fuc(2) P00739@24	4655000	4507000	2046000	4083000	3834000	3711000	3903000	1864000	4589000	2574000	4890000	4618000	4353000	4047000	4412000	3939000	3504000	4385000	3026000	1639000	2046000	2944000	2162000	2047000	1764000	2386000	2029000	1463000	2605000	1742000
Hex(5)HexNAc(4)NeuAc(1)Fuc(2) P00739@24	30080000	27910000	26880000	25570000	26280000	25100000	23530000	24170000	25900000	26190000	25770000	26000000	22370000	24810000	25030000	25090000	25550000	24540000	24280000	26330000	30120000	19590000	24590000	24220000	23880000	27790000	24070000	19340000	23310000	21030000
Hex(5)HexNAc(4)NeuAc(2) P00739@24		4908000	4806000		4374000			3877000	399700	4211000			3536000			3292000	3993000	3285000	156600	4114000						194100			3915000
Hex(5)HexNAc(4)NeuAc(2) P00742@231	1293000	1054000	1073000	1098000	993300	1036000	891400	1018000	1122000	1219000	1189000	1029000	1059000	979500	964200	959300	766800	829300	985900	976500	850200	1085000	804700	933200	878500	782800		638200	939300	661600
Hex(5)HexNAc(4)NeuAc(2) P00747@308	5886000	6238000	4549000	5289000	5030000	5063000	4715000	4422000	4643000	5940000	5555000	4495000	5094000	4748000	4712000	4766000	4794000	4799000	6159000	7361000	5735000	7196000	4348000	5026000	4324000	6631000	4117000	3849000	6346000	3826000
Hex(5)HexNAc(4)NeuAc(2) P00748@249	6072000	5876000	6089000	6853000	5818000	5203000	5247000	5121000	6618000	6009000	6342000	5207000	4443000	5013000	5009000	4838000	4092000	4613000	5742000	5523000	6238000	5733000	5155000	5088000	5249000	5119000	4994000	3981000	6052000	5752000
Hex(8)HexNAc(6)NeuAc(2)Fuc(1) P00748@249		366000		619600		915400		498400	171700		604200	423900	623600	474500	544100	728600	1099000	739000	134500
Hex(4)HexNAc(3)NeuAc(1) P00748@433	97070	133900	127400	96330	156700	105200	124200	63990	141900	101200	144400	98580	124400	115900	114800	127300	81880	120000	120300	83480	93430	118400	115400	82870	120300	70600	155400	56400	99410	72990
Hex(5)HexNAc(4)Fuc(2) P00748@433	1079000	1223000	901700	876900	1228000	1076000	1095000	782500	1059000	1496000	1320000	1234000	20180000	1204000	1078000	1239000	1045000	1095000	901100	852900	630800	1587000	704600	791500	474200	731900	956800	663200	1144000	641300
Hex(5)HexNAc(4)NeuAc(1) P00748@433	1643600	1828800	1373900	1399300	1745800	1536300	1604600	1167600	1916700	2169600	1868300	1734500	1963600	1602000	1549700	1781800	1600800	1455100	1462000	1250700	668420	2500300	1057700	1150500	852980	1067600	2291350	966400	1516100	597000
Hex(5)HexNAc(4)NeuAc(2) P00748@433	10501000	10898000	10039000	10015000	10540000	10246000	8990000	8333000	12013000	11398000	11541000	9855000	10954000	10015000	9822000	10387000	11535000	11515000	14383000	13596000	10893000	11752000	13033000	10796000	14520000	10125000	13191000	8537000	13645000	8771000
Hex(5)HexNAc(4)NeuAc(2)Fuc(1) P00748@433	523200	478900	474700	457600	430700	473300	568300	468400	547000	577100	516700	456600	502000	549700	500500	516000	536300	556500	509600	475100	436300	417700	522300	446800	531700	424900	579200	384600	509500	347800
Hex(6)HexNAc(5)NeuAc(2)Fuc(2) P00748@433	382400	339000	484900	338700	546500	412200	924000		414500	421700	636000	358200	423700	409600	360500	633300	407200	427200	558900	472800	473300	555200	466100	373900	386900	506500	297100	469300	510600
Hex(6)HexNAc(5)NeuAc(3) P00748@433	386300	343300	544100	354100	385600	421200	399900	173800	424100	472500	483300	391300	389300	392500	380800	460200	469400	396500	589300	531400	517200	539000	310900	408000	214400	444500	320300	312900	552000	239700
Hex(6)HexNAc(5)NeuAc(3)Fuc(1) P00748@433	259800	222800	234000	256900	262200	218500	242400	138900	317600	253300	244200	244300	211800	229100	248200	258900	245600	251400	306400	299200	271100	272100	288300	247900	284700	297000	246700	296300	341700	211100
Hex(5)HexNAc(4)NeuAc(1)Fuc(2) P00751@122		99980				86350	51750							23530			34640		470400	356200	67710	88430		60350	62460	60500			126900	82380
Hex(5)HexNAc(4)NeuAc(2) P00751@122	1106000	1004000	752900	1113000	1369500	1084000	823700	753900	1022000	966900	1327000	751700	912100	733500	938300	1232000	2504000	1098000	4795000	6675800	2948000	3112000	1921000	2097780	2367600	2912200	1267000	1757000	2355000	2239380
Hex(5)HexNAc(3)NeuAc(2)+203.15 P00751@270	52910000	46560000	504200	43390000	44330000	42090000	40740000	37920000	42890000	41720000	39950000	37440000	36160000	37580000	37550000	37510000	42790000	42250000	52080000	48840000	61100000	62070000	49700000	51550000	54200000	51980000	263100	43020000	50140000	43410000
Hex(5)HexNAc(4)NeuAc(1)+290.12 P00751@270	37869000	35745500	35010000	33349000	35225000	33445000	31991500	30867000	31537500	32341000	31117500	28899000	28879000	29909000	49410000	49220000	34105000	34905000	41965000	39035000	46260000	48445000	41955000	40230000	18690000	42840000	38560000	36215000	38895000	37615000
Hex(5)HexNAc(4)NeuAc(1)Fuc(2) P00751@270	16831000	18108000	12730000	11780000	13520000	12500000	11520000	10290000	10120000	12360000	17790000	10060000	17634000	15973000	11390000	14646000	16080000	16580000	28300000	22810000	24910100	25780000	22310000	18610000	20870000	21860000	16385000	16110000	21730000	18190000
Hex(4)HexNAc(4)NeuAc(2)+163.13 P00751@270;P00751@285	7242000	8018000	6681000	7385000	8571000	8769000	7326000	7354000	6827900	8191000	8100000	7000200	7454000	7235000	8154000	7628000	6632000	9617000	5398000	4485000	6925000	6991000	7786000	8080000	8172000	8315000	7533000	7503000	7615000	7881000
Hex(5)HexNAc(4)Fuc(2) P00751@270;P00751@285	3476000	3388000	3400100	3591300	3326400	3116500	2909900	2599410	2654000	3270300	3231000	2752100	2938400	2731200	2729500	2583300	2330800			2024000	2114000	6599200	3353000	2888800	410200	3321700	2389000	2757690	3571200	1998000
Hex(5)HexNAc(4)NeuAc(1) P00751@270;P00751@285	1541000	1477000	1342000	1452000		1162000	1012000												1558000				1261000	1155000		1011000	874100		1476000	357600
Hex(5)HexNAc(4)NeuAc(1)Fuc(2) P00751@270;P00751@285	48717700	57583100	70683650	63151500	67780900	54252000	6251300	2876900	40133600	19178600	14347500	53594800	13984200	41921900	82556100	52436300	71287100	64623300	21346000	134003000	80369200	95124000	23602500	26789100	148826000	96866200	76544500	18349400	87471000	49392000
Hex(5)HexNAc(4)NeuAc(2) P00751@270;P00751@285		4773500		4927000	19017490	5252000		14690	4355200	101524800	15975000	14119400	17360000	363800	88617670	4474000	13720	7735000	35413300	38115280	93980	86730	27857870	7626580	117200	32460760	24923800	23316340	31770780	25664900
Hex(4)HexNAc(3)NeuAc(1)Fuc(1)+219.14 P00751@285		129700	71120	66220	145800	116600		70450	157400	180700	165900	202500	149900	121400	171300	188400	102900	184900	126400	130900		339800		82170				78690	164000
Hex(4)HexNAc(4)NeuAc(1)+161.10 P00751@285	2198000	2457000	2036000	2143000	1923000	2007000	1751000	1357000	1799000	2212000	1974000			1638000	493100	1971000	2202000	392000000	2687000	2215000	2303000	3653000	2301000	2135000	2083000	2252000	2148000	1699000	2618000	1066000
Hex(4)HexNAc(4)NeuAc(1)+162.10 P00751@285	460500	264700	363800	418500	1650000	1465000	1645000	2065000	822000	2546000	2775000	514700	1896000	397200	2069000	2470000	1763000	3433000	1707000	1577000			1996000	378500	1456000	2403000	277200		464800	1873000
Hex(4)HexNAc(4)NeuAc(2)+162.11 P00751@285	9092000	19205000	20304500	18160000	35499900	68142000	29669900	35987500	47923000	27497500	32203000	27596000	30207000	29995200	30704700	32837000	36149900	50928000	31739500	80135000	12268500	17030000	50172600	21255000	40420000	55450900	38889300	49434500	75585000	60561000
Hex(5)HexNAc(3)NeuAc(1)+202.06 P00751@285		138800			153000							70500							128800			438500		150100	90710
Hex(5)HexNAc(3)NeuAc(1)+203.14 P00751@285	163900	246700				1008000	202800	302100			2348000	2031000	1831000	1520000	1996000	2105000		3177000	1399000	1063000	304300			261500	446100	474700	298400	348000	441700	501900
Hex(5)HexNAc(3)NeuAc(2)+203.14 P00751@285	3793000	3274000	4602000	4991000	7280000	5620000	7406000	9131000			5542000	6313000			6037000	6873000	7768000	10580000			3630000	6523000	7882000	3303000	3870000	7952000	3909000	11300000		16570000
Hex(5)HexNAc(4)Fuc(2) P00751@285	3655400	3839900	3657100	3866800	3326400	3408000	2970400	2599410	3121000	3758300	3231000	2958100		2731200	2925500	2801300	2840800	1071200	565000	2196100	2228000	7340700	4046200	3004000	1474310	3321700	2699900	2757690	3571200	364540
Hex(5)HexNAc(4)Fuc(4) P00751@285	16780000	21680000	26340000	25830000	27350000	34558000	20540000	22628000	16750000	26890000	29978000	19590000	29961000	22130000	27003000	21910000	34254000	44469000	44234700	38590000	34750000	6100000	43380000	48718000	41780000	9583000	32490000	36191000	39010000	41252000
Hex(5)HexNAc(4)NeuAc(1) P00751@285	4963200	4867900	4318500	4906900	4162400	4236400	2729900	2863380	4357400	4527400	3627100	3486300	3547500	2848000	3197100	2928800	3252800	3371700	4189100	4364400	3029800	10171000	4722300	3970700	3390810	4550400	3409200	3226990	4406200	2039040
Hex(5)HexNAc(4)NeuAc(1)+290.08 P00751@285	2472000	1942000	3447000	3388000	2827000	2417000	2729000	1920000	3428000	3914000	3851000	3772000	3452000	3155000	3299000	2903000	5275000	4125000	4517000	4223000	5175000	3927000	4678000	5256000	4461000	4971000	2764000	3234000	4363000	3147000
Hex(5)HexNAc(4)NeuAc(1)+290.09 P00751@285	46220000	45484100	51888500	47941500	4296800	5087400	109300	39410000	43940300	43252600		271800	43370000	44637500	416300		61480000		173300	69223280	75827380	77971230	68624850	66374080	6819770	79326000	67098800	60629340	96780	63002400
Hex(5)HexNAc(4)NeuAc(1)+290.10 P00751@285	50858000	48615000	56026000	53190000	56943790	49445200	46920500	43393690	49238000	52384000	53058000	46471000	49649000	47513000	47476070	44969000	67967000	75645000	81683300	79306280	83532480	84284500	76686270	73678080	82805200	83051000	69142000	64400340	80188780	68233000
Hex(5)HexNAc(4)NeuAc(1)+290.11 P00751@285	2472000	1744000	1979650	1420750	1806800	1556200	1419150	1993000	1738450	3530000	3851000	2017200	3393000	1761250	1808500	2903000	4510000	4412000	4288000	2342950	2949700	1150050	1832000	3026250	3433000	5080000	3376000	1529000	4124000	3284000
Hex(5)HexNAc(4)NeuAc(1)+290.12 P00751@285	2138000	3020000	3042000	3298000	2803000	2792000	3159000	2288000	3342000	3510000	3503000	3775000	3452000	3168000	3060000	2975000	5264000	4324000	4007000	4458000	6270000	3333000	4328000	4774000	1778000	4655000	3694000	2936000	4570000	3731000
Hex(5)HexNAc(4)NeuAc(1)+290.13 P00751@285	43760000	42690000	48070000	43600000	47770000	42840000	39250000	36460000	40530000	38200000	41650000	37000000	38540000	39530000	37910000	36400000	55130000	67660000	64720000	62020000	70850000	72440000	63170000	61090000	67830000	68040000	58570000	53570000	66110000	58360000
Hex(5)HexNAc(4)NeuAc(1)+291.15 P00751@285		19580000	16880000	16930000	30260000	21860000	22680000	25340000		24630000	27490000	21740000	25890000	23990000	25350000	25300000	29500000	40090000	31800000	31970000	9064000	16380000	41670000	15300000	43570000	47740000	35090000	39940000	30240000	42760000
Hex(5)HexNAc(4)NeuAc(1)+291.17 P00751@285		20930000	15720000	20220000	29620000	24200000	23170000	25610000	9566000	26030000	27570000	21750000	26470000	24420000	25570000	25820000	30340000	39630000	34000000	35000000	16440000	23630000	46890000	28700000	42590000	49500000	36470000	39930000	29230000	40890000
Hex(5)HexNAc(4)NeuAc(1)Fuc(2) P00751@285	14364000	10665000	15108000	13616700	14853050	13993750	45409300	66096200	11248000	14939205	52366800	12064800	64317600	47129000	13478100	10838000	12892000	18894000	98609800	25281000	23515000	11939000	22788400	18952000	21523900	22514000	74562100	17031200	88360200	63812400
Hex(5)HexNAc(4)NeuAc(2) P00751@285	55029000	54422500	71788000	63958700	55498500	63109200	49122800	48865200	46626200	8866000	89327000	31881400	42244200	50479800	7898600	51851100	70089700	82707600	137531000	67972200	100976500	112677500	144684700	101946000	99458300	79633900	60267400	65561100	68931800	54666900
Hex(7)HexNAc(6)NeuAc(2)Fuc(4) P00751@285	21680000	16820000	21780000	20640000	4999000	14850000			19740000	15430000			6372000				17360000		31250000	27710000	32810000	33380000	21150000	27980000			20520000		29220000
Hex(8)HexNAc(6)NeuAc(2)Fuc(1) P00751@285	1642000	1706000	1425000	1593000	1500000	1220000	1541000		1214000	1357000	1350000	1551000	1487000	1237000	1289000	1220000	1040000	632500	1369000	850300	730700	2697000	864300	627300			338400	345000	1185000
Hex(9)HexNAc(6)NeuAc(2) P00751@285	3601000	2995000	3117000	2449000	2017000	1976000	1675000	1241000	1541000	1376000	1732000	1811000	1756000	1399000	1394000	1912000	1405000	1328000	2028000	1628000	2042000	4301000	1543000	1996000	1643000	2182000	1712000	1362000	1623000	1020000
Hex(9)HexNAc(8)NeuAc(1)Fuc(1) P00751@285	361500	375800	671200						342900	888800	848800	898500		758100	731100	205800		147200	691300	561700	467400	1091000							667000
Hex(3)HexNAc(7)Fuc(2) P00751@378	855900	560100	517700	596630	760900	771700	867700	1040600	529970	1054600	451300	2837300	343600	779060	589440	2291400	530500	2293100	592410	475300	662000	1152795	1557500	1524750	1289950	1497800	884700	732700	1214100	1373400
Hex(4)HexNAc(3)NeuAc(2) P00751@378	7562000	7739000	7383000	7166000	7255000	6751000	6462000	6168000	7712000	8025000	7243000	6976000	6847000	6970000	6945000	6728000	7097000	7779000	9155000	7926000	9258000	9315000	6931000	7669000	8156000	7389000	6975000	6474000	9628000	6647000
Hex(4)HexNAc(4)NeuAc(1)Fuc(3) P00751@378	484300000	444800000	462200000	435300000	3740000	6694000	9432000	3826000	419100000	419100000	16640000	6407000	8392000	4677000	3835000	7456000	331300000	7657000	372400000	356700000	476300000	477200000	20280000	410700000	21970000	22870000	6536000	5707000	414400000	3457000
Hex(5)HexNAc(4)Fuc(4) P00751@378																	111200		1413000	961300		583100							359700
Hex(5)HexNAc(4)NeuAc(1)+290.12 P00751@378		902700	690800	869700	939400	796300	1643000	975300		1072000	1131000	933600	1439000	1323000	1050000	1326000	1703000	1296000		690400	81630	2703000			2374000	2852000		2157000	1216000	2835000
Hex(5)HexNAc(4)NeuAc(1)+290.14 P00751@378	716900	612300	712400	1644000	651200	484100	566000	1990000	815800	1849000	1927000	1125000	1610000	1938000	1214000	1148000	2315000	1382000	463700	4790000	3028000	3557000	3084000	2378000	3420000	3938000	906300	2337000	2872000	3403000
Hex(5)HexNAc(4)NeuAc(1)Fuc(2) P00751@378		268600	678500	465900	312800		382500	47100	727900	545350	624100	377900	189960	408200	413700	505000	779500	389300	2891600	3045700	1762500	2075800	634550	1450300	1017950	1178500	368200	867250	1662500	573700
Hex(5)HexNAc(4)NeuAc(2) P00751@378	2113000	1243000	1649000	1668000	1295000	1658000	1476000	1683000	1575000	1855000	1791000	1210000	1621000	1782000	1947000	1760000	3426000	1461000	8965000	9237000	5978000	6966000	3586000	3858000	4924000	4287000	2678000	2308000	5338000	3417000
Hex(5)HexNAc(6) P00751@378	2698000	2758000	2320000	2336000	1409000	2258000	2408000	2587000	1763000	1824000	1663000	2000000	2093000	1965000	1903000	1695000		1498000	1253000		2579000	2542000	1632000	2600000	2009000	1542000	1964000	1312000	1201000	1595000
Hex(10)HexNAc(6)Fuc(4) P01008@128	884700	476000	977500	653400			409250		967400	877900		532700		588100	695800		373300	338700	724350	510900	335800	227000		374500	118700	64900	193300	84250	577200
Hex(4)HexNAc(3)NeuAc(1) P01008@128	655700	661700	716100	668800	684900	778000	667200	602500	860500	728400	769000	868200	654600	699800	676000	670400	576200	661000	834000	758300	758400	859600	694400	659100	737100	776800	562700	728500	652800	690700
Hex(4)HexNAc(4)NeuAc(2)+184.03 P01008@128	2278000	2242000	1916000	1944000	1827000	1985000	1997000	1549000	2309000	2356000	2079000	2372000	1989000	2143000	2113000	2716000	1563000	1835000	1986000	2089000	2525000	2586000	1835000	2130000	1878000	1918000	1948000	1621000	2279000	1524000
Hex(4)HexNAc(4)NeuAc(2)+184.04 P01008@128	6704000	6413000	6036000	5625000	3216290	3296680	6146000	3171000	6840000	5778000	6502000	6093000	5819000	6521000	6796000	7145000	5237000	2183300	6980000	6772000	7752000	7935000	3018000	6659000	3618000	4082000	265700	4435000	6423000	3799100
Hex(4)HexNAc(4)NeuAc(2)+184.05 P01008@128	3980600	4137600	2264430	5592500	1811460	3547960	3498200	3274500	6396000	6508000	5470000	6164500	6198000	6250500	6332000	7091500	5120000	5125000	6152000	6184500	3009550	2973450	1677150	6343000	1991530	2216000	1890550	1517800	5907000	2954850
Hex(4)HexNAc(4)NeuAc(2)+214.97 P01008@128	4132000	2985000	3022000	2834000	3209500	3212500	3383000	2994000	3636000	2929000	2784000	3235500	3159500	2965000	3108000	3083000	2444000	2364000	3138000	2687000	3832500	4372500	3642500	2995000	3474000	3378000	3220000	2763000	2833000	2746000
Hex(4)HexNAc(4)NeuAc(2)+214.98 P01008@128	4202000	3239000	3007000	2832000	3220000	3278000	3528000	3022000	3636000	3049000	2682000	3167000	3110000	3012000	3108000	2966000	2444000	2364000	3166000	2851000	3903000	4214000	3705000	2991000	3525000	399000	296500	2810000	2936000	2755000
Hex(4)HexNAc(5)NeuAc(1)+288.02 P01008@128	4479000	4112000	4031000	3973000	2786000	2578000	2611000	2791000	2873000	2844000	2614000	271000	2650000	2712000	2748000	2847000	2112000	2545000	2900000	2638000	4628000	4761000	2508000	4052000	2813000	2812000	2578000	2357000	2812000	2222000
Hex(4)HexNAc(5)NeuAc(1)+288.03 P01008@128	390600	4421000	299000	3882000	270100	225500	217000	191000	2896000	2865000	2606000	2868000	2650000	2628000	2657000	2759000	2078000	2545000	2962000	2650000	432000	352000	166400	4023000	190300	249300	292400	116900	2872000	250300
Hex(4)HexNAc(5)NeuAc(1)Fuc(2) P01008@128		501900	540800	346000	572200	558300	524000		457400	433400	455000	425400	697600	505300	454500	456900	603100	649100	731300	576300		855000	1898000	658800		803700	916500	823900	674500	788000
Hex(5)HexNAc(3)NeuAc(2)+225.06 P01008@128	5958000	5672000	5232000	5179000	5034000	5318000	5310000	4819000	5892000	6198000	5643000	6616000	6155000	6457000	6691000	7052000	5421000	6046000	5878000	5536000	6336000	6250000	5001000	5680000	5496000	6045000	5244000	4495000	6908000	5279000
Hex(5)HexNAc(3)NeuAc(2)+225.07 P01008@128	4175650	4160200	3444000	5322500	3281750	3640960	3396200	3522700	6115500	6265500	5326000	5715000	5617700	5746700	5892500	6326000	4533000	5287000	6180500	5927900	5096850	3183650	221300	5623590	3565395	3206000	3003470	369250	5907000	304260
Hex(5)HexNAc(3)NeuAc(2)+225.08 P01008@128	6296000	6071500	5981000	5883500	4982500	5275000	5272500	4728000	6750500	7071500	6516000	6184000	6943000	6633000	6667500	7068000	5153500	2230900	4669850	6742000	5252750	5241250	5034000	6689500	5476500	6018500	5244000	4433000	4775250	3589100
Hex(5)HexNAc(3)NeuAc(2)+231.09 P01008@128	1159550	1330000	1442000	1273000	985550	1292000	484600	1282500	627800	1483000	636700	648500	554700	1743000	1067300	608400	186000	405900	1553000	175400		1601000	1134500	345700	1297000	94235	1311000		294500	31470
Hex(5)HexNAc(3)NeuAc(2)+241.03 P01008@128	4362000	3942000	4031000	3901000	2786000	2539000	2584000	2653000	2853000	2789000	2614000	271000	2629000	2712000	2677000	2847000	2134000	2530000	2828000	2638000	4628000	4875000	2493000	3897000	2818000	2777000	2506000	2357000	2812000	2222000
Hex(5)HexNAc(3)NeuAc(2)+241.04 P01008@128	4479000	4262000	4069500	3987000	2534000	2578000	2611000	2675000	2873000	2852000	2634000	271000	2561000	2752500	2702500	2798000	2109000	2466000	2900000	2638000	4628000	4960000	2508000	4041000	2833000	2709000	2539000	2324000	2798000	2212000
Hex(5)HexNAc(3)NeuAc(2)+241.05 P01008@128	4479000	4392000	4052000	3978000	2808000	2581000	2611000	2696000	2873000	2810000	2823000	393700	2638000	2786000	2771000	2801000	2109000	2714000	2900000	2635000	4628000	4960000	2495000	4028000	2845000	2716000	2561000	2344000	2795000	2179000
Hex(5)HexNAc(3)NeuAc(2)+247.03 P01008@128	1157000	1168000	1272000	1200000	854900	921100	875100	937800	1297000	3667000	873800	2451000	2530000	2411000	2475000	1050000	939100	2885000	2101000	1125000	1317000	1139000	817900	1271000	1023000	876500	938500	767000	996700	686200
Hex(5)HexNAc(3)NeuAc(2)+247.04 P01008@128	1299000	1013000	1522500	1314200	863100	1022450	4887200	993390	1718600	3177600	3115400	1569300	1629000	2755900	2860200	1522700	1276600	3572100	1534000	1401400	1474000	1382700	757950	1482500	927000	1057900	1157880	924860	1421300	686200
Hex(5)HexNAc(3)NeuAc(2)+247.05 P01008@128	1163000	1005000	1276000	1214000	863100	963500	989300	937800	2677000	2760000	2648000	2606000	2625000	2617000	971500	1196000	2288000	3130000	2257000	2054000	1291000	1139000	865900	1246000	819300	997300	1033300	774500	996700	686200
Hex(5)HexNAc(3)NeuAc(2)+255.99 P01008@128	4274400	3577400	3044000	3270200	3478200	3568700	3669400	3277300	4111200	3589400	3226400	3715200	3555600	3388600	3679900	3647000	2737300		3643400	3338600	4091900	4673300	4009700	3143300	3783700	3648500	3662000	2989400	3485300	2983800
Hex(5)HexNAc(3)NeuAc(2)+256.00 P01008@128	4010000	3071000	3007000	2875000	2941000	3125000	3417000	2941000	3738000	3075500	2818000	3037000	2978000	3012000	3108000	3024500	2298000	2364000	3166000	2901000	3816000	4309000	3487000	2991000	3297000	3165000	3300000	2670000	2936000	2766000
Hex(5)HexNAc(3)NeuAc(2)+256.01 P01008@128	4007000	3071000	2945000	2811000	3348000	3125000	3506000	2875000	3674000	3049000	2767000		3115000	3012000	3236000	3042500	2444000		3242000	2982000	3743000	4243000	3632000	2871000	3353000	3238000	3527000	2607000	2936000	2622000
Hex(5)HexNAc(4)Fuc(2) P01008@128	3769100	6236540	5214900	5914200	7163900	6756690	4886200	4642500	3551200	7138315	4233800	4850000	3884640	2990140	6332000	5113090	3905000	3384200	3176000	2954000	4357000	6187900	4432010	2585850	3356100	3007200	4825000	3658050	3227000	2914135
Hex(5)HexNAc(4)Fuc(4) P01008@128	1361000	1376000	1187000	1195000	1199000	1315000	1348000	1322000	1340000	1701000	1598000	1457000	1515000	1558000	1536000	1409000	867300	1609000	510600	461100	778600	799200	794700	783700	767300	655900	816000	779800	789900	643200
Hex(5)HexNAc(4)NeuAc(1) P01008@128	2616500	10675000	10378000	5559000	7430000	8532000	396630	4422100	8445000	5756000	9376000	9582000	4826700	7229650	7909200	7307640	2771900	4975700	3033000	3132700	3761000	6531900	5144800	1826700	7164000	3123000	3118000	4399300	5467000	2343500
Hex(5)HexNAc(4)NeuAc(1)+176.03 P01008@128	146700	88790	33270	39040		31360		211000	367200	391300	336500	331400	345800	428500	353500	413100	116500	203100	162800	133400	161200	81880			48960	161200		43050	82690	162200
Hex(5)HexNAc(4)NeuAc(1)+290.10 P01008@128	2351000	2313000	2152000	2080000	2077000	2071000	1918000	1909000	2157000	2174000	2065500	2054000	2012500	2024500	1921000	1981500	1463000	1797000	1773000	1536500	2103000	2483500	1847500	1894500	2113500	1949000	1865000	1673500	1880500	1544000
Hex(5)HexNAc(4)NeuAc(1)+319.10 P01008@128	1333000	1320000	1402000	1290000	572500	1330000	559400	1282000	528700	1527000	575000	1497000	517300	708800	608200	1552000	215900	388700	1517000	164900	1419000	1581000	1156000	244400	34770	36710			311400	31470
Hex(5)HexNAc(4)NeuAc(1)+320.11 P01008@128		212500	380500	231600		255600					443900	388700	300800	426800	394900	459800								48210		6636			87910
Hex(5)HexNAc(4)NeuAc(1)Fuc(2) P01008@128	4116200	4103400	3769200	3265900	3935600	3941600	3788200	3578800	4213400	4534100	3973800	3871000	3848300	3922200	3879200	2650050	3141200	4052100	2751500	4508700	2876900	4718500	2562200	2615800	2738300	2006600	2341400	2707400	2334500	1493200
Hex(5)HexNAc(4)NeuAc(1)Fuc(3) P01008@128	1635000	1752000	1540000	300600	1085000	1075000	1044000	990000	394100	552900	437100	469300	473300	415600	715100	478000	340300	487700	364600	410600	2086000	1520000	1069000	1206000	1408000	1368000	1301000	1388000	338000	1050000
Hex(5)HexNAc(4)NeuAc(2) P01008@128	119407700	112287500	113836500	108024780	74303630	48451200	109252800	89380300	123135200	120886740	71574700	115687100	103906600	110179700	111390900	103134500	88467900	103064700	129450800	115836100	141038100	147408000	89493200	121233700	101348000	100427900	93560200	100495400	114146830	63833300
Hex(5)HexNAc(4)NeuAc(2)Fuc(1) P01008@128	2289800	533210	1097200	1785100	1044900	992200	2037600	2014700	1781450	1315900	1441100	1266600	1864040	1918300	750020	719100	1386100	2512700	2412800	2152100	1443900	2300400	1993900	1939400	2846700	1995200	1828600	1905800	2304200	1593700
Hex(5)HexNAc(5)NeuAc(1)Fuc(1) P01008@128	835000	715500	781100	711500	906200	853600	734200	680200	840800	960600	809400	93510		173700	107300	114500	223500		1156000	1033000	826100	782500	753300	872800	711200	619100	920200	750600	922300	823600
Hex(5)HexNAc(6)NeuAc(1)Fuc(1) P01008@128	987100		899900	760200	391100	332600		155900		690000	74820			81950					148900	421300	916500		362600	712400		328400		667000	300100	177900
Hex(6)HexNAc(5)NeuAc(2)Fuc(2) P01008@128	2104530	535270	1507000	421480	1183560	1657690	968500	1543520	709070	559600	557900	589000	450400	467300	565700	554230	356700	437200	600300	534600	2107000	1846000	1958010	1688000	1458000	1814340	1258000	1647680	521100	869700
Hex(6)HexNAc(5)NeuAc(3) P01008@128	486500	1607200	494000	1432100	415900	1643000	1475200	1477800	1932100	1925400	1733100	1672100	1663200	1591900	1569400	1691400	362300	430000	1840000	524500	2069300	1807000	416400	1665800	550800	1741700	1712500	1388900	1645900	1420900
Hex(6)HexNAc(5)NeuAc(3)Fuc(1) P01008@128	1182600	1147900	1103700	1188000	1069830	1179270	1046780	1016960	1356160	1727700	1078000	1162000	1683300	1152430	1123000	1484100	746100	1135860	1938300	1255000	1582300	1372800	1038560	1287000	1533400	1320100	1267580	1022540	1308960	1064370
Hex(8)HexNAc(8)Fuc(2) P01008@128	494700	298200	584600	294100	228100	271000	284800		214500	406100	214300		265500				195600	247800			526700	387500	206700	391800			282400	227900
Hex(9)HexNAc(6)NeuAc(3) P01008@128	4369000	6388000	6439000	4900000	8522000	8023000	4737500	14460000	8612000	2893000	2448500	8787500	2767000	7560000	15325000	7888000	2843000	3722000	2791000	4028000	6287500	8415000	6989500	3555000	7484000	8585000	5340500	4147000	4860500	13480000
Hex(9)HexNAc(7)Fuc(2) P01008@128	31800	536900		1716000				188500	2270000	1959000	1068000		1185000		343500		109900	763100	273300			1284000		426100	117300	292500			333200
Hex(3)HexNAc(2) P01008@187	487900	567400	236900	298400	344700	319900	302100	374100	337300	347600	346200	333500	330900	278200	265800	283800	408100	334700	364000	292300	362400	553700	361300	281800	265400	465500	281600	278900	389200	239700
Hex(3)HexNAc(4)NeuAc(2) P01008@187	4781000	3483000	3462000	2442000	3321000	2436000	3164000	2084000	3151000	2255000	1670000	1999000	1350000	2008000	1891000	1741000	1764000	1180000	2519000	2219000	3971000	3874000	1010000	3120000	3011000	3242000	3318000	2320000	2453000	2675000
Hex(4)HexNAc(3)+292.09 P01008@187					99640				62710	78790			35450						79280	116100	41800	92050	83560							51500
Hex(4)HexNAc(3)+292.10 P01008@187		47470	107800	80010	107600	106300	103800	59260	84640	125100	138900	246100	35450	145400	89650	162100	72850	88190	140100	85830	132300	158900	146200	60720		94490		52200		41890
Hex(4)HexNAc(3)NeuAc(1) P01008@187	117300	47470	119600	45390	116500	118600	70180	59260	62710	125100	55270	246100	35450	145400	89650	97430	72850	88190	140100	131600	95120	105800	109900	60720	117200	106700	70960	52200	136600	36020
Hex(4)HexNAc(4)NeuAc(1)+162.11 P01008@187	2911600	4331000	3882000	3082300	1766500	1670500	2198700	607800	4299200	3772200	4215000	4507000	4059000	3942000	2618970	3073400	2721000	4558000	2946000	3437000	4050000	3570100	1514200	2313000	1824100	3986000	1819900	2941300	4504000	4419000
Hex(4)HexNAc(4)NeuAc(2) P01008@187	68040000	60650000	63620000	59350000	63880000	60400000	54960000	57180000	61730000	65680000	59350000	57790000	58100000	59520000	59110000	59760000	52880000	60920000	59730000	53450000	61540000	58950000	57370000	59600000	56730000	66180000	53970000	45840000	62160000	48370000
Hex(4)HexNAc(4)NeuAc(2)+184.03 P01008@187	1725000	1782000	1907000	1828000	1798000	1556000	1673000	1550000	1987000	2139000	2039000	1835000	1990000	2161000	2054000	33530		1952000		1970000	2296000	2065000	1794000	1975000	1740000	2287000	1520000	1891000	2040000	1483000
Hex(4)HexNAc(4)NeuAc(2)+184.04 P01008@187	1767000	1807000	2010000	1857000	1718000	1576000	1682000	1824000	1985000	2125000	2039000	1902000	2003000	1825000	2101000	2037000	1723000	1962000	2202000	2049000	2178000	2065000	1688000	1975000	1813000	2218000	1533000	1567000	2040000	1594000
Hex(4)HexNAc(4)NeuAc(2)+184.05 P01008@187	1952500	1953000	2187500	1864500	2059500	940100	1058500	1797500	1947500	2298500	1979000	1974500	2171000	1868500	2075500	2043000	1797000	1851000	2286500	2061500	2237500	2143000	2043000	2055000	2040000	1312700	1659500	2026000	2040000	1576000
Hex(4)HexNAc(4)NeuAc(2)+214.97 P01008@187	2254000	1770000	1816000	1460000	2527000	3455000	3180000	3070000	1778000	1880000	3286000	3142000	3529000	3689000	3311000	3201000	2227000	3609000	1811000	1647000	2100000	2367000	2459000	1777000	2659000	2970000	2211000	2186000	1765000	1802000
Hex(4)HexNAc(4)NeuAc(2)+214.98 P01008@187	3631000	2219000	3394000	1454000	2529000	3475000	3180000	3148000	1750000	1857000	1702000	2279000	3541000	2412000	2414000	3231000	2194000	1998000	1954000	1783000	3581000	3768000	2481000	1838000	2647000	2998000	2211000	2186000	2084000	2009000
Hex(4)HexNAc(4)NeuAc(2)+215.99 P01008@187		393900	47940	322000	405000	351200	447400	336500	480200	451100	496900	357900	513200	319900	459000	329400	303200	364800	463700	407700	489200				29810	564700	353000	382100	430500	426200
Hex(4)HexNAc(5)NeuAc(1)+288.02 P01008@187	1834000	1956000	1849000	1642000	1251000	1128000	1066000	1175000	1201000	1191000	1315000	1029000	1218000	1152000	1179000		1129000	1070000	1187000	1266000	1992000	2105000	1553000	2054000	1462000	1580000	1233000	928800	1348000	1006000
Hex(4)HexNAc(5)NeuAc(1)+293.06 P01008@187	833200	620500	778000	571200	538100	524500	432700	450800	587700	473400		545500	502000		595000	578600	455600	666700	491600	504900	685600	669500	636600	541800	436000	629200	431600	405300	490000	422500
Hex(5)HexNAc(3)NeuAc(1)+163.07 P01008@187		1324000		1983000		1204000		1533000	2044000	1735000	1643000	1461000	1278000	1189000	1563000	1366000	1164000	1472000	1207000	1591000	1342000	2200000		1027000	1653000	1501000		1380000	1335000
Hex(5)HexNAc(3)NeuAc(1)+205.08 P01008@187	110200	72070	49740	39100	138100	16460	83550	40070	19710	53640	93590	59440	114700		102100	101300		77000			40660	70230	25450	50080	50910	90610			54760	58800
Hex(5)HexNAc(3)NeuAc(1)Fuc(2)+224.06 P01008@187	1767000	1711000	2010000	1857000	1718000	1620000	1629000	1824000	1985000	2292000	2039000	1993000	2003000	2200000	2101000					2049000	2197000	2065000	1807000	1975000	1813000	2218000	1520000	1567000	2016000	1588000
Hex(5)HexNAc(3)NeuAc(2)+225.06 P01008@187	2232630	2604000	2699100	2448700	2626500	1799000	2073460	2373500	2712900	2999900	2615700	2448800	2629100	2407100	2895000	2686500	2229800	2555100	2868100	2741200	3105500	2847300	2861400	2153000	2849900	2359000	1819000	2463200	2717200	2207200
Hex(5)HexNAc(3)NeuAc(2)+225.07 P01008@187	2228130	2171080	1858000	2639450	1664000	1606070	1705460	2549800	2786300	3064250	2453900	2469200	2526600	2418700	2754400	2662300	2240450	2634250	3124550	2928650	3305000	2078000	2886200	2640450	1731000	1873000	1479000	2486600	2699550	1664000
Hex(5)HexNAc(3)NeuAc(2)+225.08 P01008@187	1752500	1787500	2008500	1866000	1819000	1613500	1689000	1590000	1992500	2284000	2020000	1992500	2098000	2048500	2098500		1838000	2043000	2245500	2049000	2143000	2061000	1807000	1985000	2032000	2252000	1510000	1537000	2047500	1597000
Hex(5)HexNAc(3)NeuAc(2)+246.06 P01008@187	843900	740200	896400	501200	582400	545100	601800	522100	716200	821200	427700	520400	449700	501300	539500	675000	504500	657700	464700	553500	707000	757600		637300			446600		620900
Hex(5)HexNAc(3)NeuAc(2)+247.04 P01008@187	678000	506300	678900	513000	489800	449400	493900	662600	514900	618600	371800	437700	422300		473700	481000			518900	511800	580700	571600	584500	475200	324400	621000	371200	350700	492700	498400
Hex(5)HexNAc(3)NeuAc(2)+255.99 P01008@187	3340000	2375000	1801000	3007000	1953000	1769000	1771900	1746700	3371100	3544000	3497300	3324400	3541000	3813600	3305000	3324800	3818500	3698880	3226500	3002000	2135600	2441500	2144100	2876240	1934000	2259000	1653230	1853600	4148000	1494500
Hex(5)HexNAc(3)NeuAc(2)+256.00 P01008@187	2900500	2023500	2953000	1487500	2300000	1716000	2412000	3186500	1811000	1928500	2414000	1573000	2909000	2315000	2455000	2549500	2403000	2057000	2224000	2077500	2604500	3771000	2269000	1806500	2366000	2785000	2356500	2236000	2588000	2063500
Hex(5)HexNAc(3)NeuAc(2)+256.01 P01008@187	1968500	3174000	3019000	2641500	1911500	1632500	1650000	1640500	2912000	2907500	3124500	2507000	3350500	2701500	3324000	3291000	2883500	2926500	3014500	2636500	2942000	3815000	1908500	3136000	1889500	2202000	1504000	1519000	3331500	1523000
Hex(5)HexNAc(3)NeuAc(2)+257.01 P01008@187	2304000	2216000	2030000	1852000	1690000	1501000	1730000	1883000	2311000	2617000	2522000	2332000	2518000	2253000	2580000	2514000	1901000	2141000	2059000	1719000	2058000	2590000	1769000	2023000	1575000	1904000	1238000	2134000	2448000	1390000
Hex(5)HexNAc(4)Fuc(2) P01008@187	5447440	4170500	1836550	3646100	1879680	5956750	1968245	4828285	6073630	4251095	2119720	2557335	5274690	7438000	2159450	4347055	5697000	5194000	5814000	2943090	3923845	8129400	1448550	1508850	4645000	3230100	4438000	3547070	6124000	1945300
Hex(5)HexNAc(4)Fuc(4) P01008@187	16330000	15620000	16260000	11390000	2717000	2357000	2346000	12400000	11760000	12390000	11390000	9890000	10570000	10210000	10180000	10140000	10540000	10820000	12870000	12740000	17360000	18280000	2906000	12760000	2896000	3252000	12610000	12880000	14120000	12800000
Hex(5)HexNAc(4)NeuAc(1) P01008@187	9432000	6921000	2493150	7628000	6156000	6498000	7597000	5055000	7987000	8998000	7382000	6768000	7651000	6666000	6599000	6442000	5842000	3212000	4940000	5298000	4610000	11251000	5167000	5348990	4525910	2796300	4350000	5082000	5799000	2999000
Hex(5)HexNAc(4)NeuAc(1)+273.09 P01008@187																	215200	93880
Hex(5)HexNAc(4)NeuAc(1)+273.10 P01008@187	128900			261700							261500	43620	197500	220600	175000	163800	694900	270400	80060					127000
Hex(5)HexNAc(4)NeuAc(1)+273.11 P01008@187																	276900	93880
Hex(5)HexNAc(4)NeuAc(1)Fuc(1) P01008@187	1329700	1382900	1417600	1520400	1153800	1331800	1050500	1594200	1577700	1425400	1320200	1244100	1356400	1253000	1431700	1154500	1419100	940300	1439300	1207100	1015500	1546900	880600	922300	1307200	1011300	946100	706600	1267300	713100
Hex(5)HexNAc(4)NeuAc(1)Fuc(1)+198.95 P01008@187	2525000	1877000	1931000	1805000	1727000	1537000	1491000	1406000	2147000	2113000	1972000	1750000	2423000	1746000	2106000	2023000	1816000	1607000	1978000	1716000	2116000	2301000	1651000	2044000	1619000	1956000	1367000	1454000	2042000	1384000
Hex(5)HexNAc(4)NeuAc(2) P01008@187	58758000	27356000	60386000	52531000	22530000	41661000	43572000	42831000	59334000	63871000	65866000	57113000	57460000	59063000	44276000	58259000	46163000	56285000	54388000	54596000	65390000	50888000	49741000	56651000	51465000	57858000	42472000	54706000	55087000	51957000
Hex(5)HexNAc(4)NeuAc(2)Fuc(1) P01008@187	5759000	5460000	5774000	5191000	5338000	5019000	4996000	5251000	5819000	6591000	5779000	5624000	5857000	5327000	5293000	5416000	5868000	5650000	6587000	6527000	5991000	6569000	4912000	5694000	5745000	5762000	5171000	4784500	6766000	4937000
Hex(6)HexNAc(3)NeuAc(1) P01008@187	1750900	2779300	2032700	1857100	1999400	1914200	1825500	1608500	1775700	1850900	2521400	2564500	2130500	2242000	2068500	2059900	1870100	1471000	2245600	2415700	2525000	2373800	1716400	1629600	2672000	2183400	1619900	1578600	1587200	1997800
Hex(6)HexNAc(7)NeuAc(1)Fuc(4) P01008@187	603500	397200	483800		394300	543800	313200		484400	310400	211300				321300	250200				837600	724100							539600	738600
Hex(6)HexNAc(8)NeuAc(1)Fuc(3) P01008@187	423300	472400	595400	583000	462300	461200	405200	381700	597800	645000	598200	584200	683300	547600	564300		537100	505500	858200	574800	561700	618700	535300	482600	668600	582200	518600	530500	565000	618500
Hex(6)HexNAc(8)NeuAc(2)Fuc(4) P01008@187	334600	310600	407000	356500	338100			298100		384300	359200	335500	340400		154400	329900	348600	298900	748900	645900	512600	475500		599200	592000			220700	514200
Hex(8)HexNAc(7)NeuAc(1)Fuc(2) P01008@187	9134000	9114000	10060000	9165000	9835000	9941000	9122000	9273000	10950000	11790000	11740000	11500000	10930000	11340000	10995000	10980000	9210000	5916915	12850000	11140000	10920000	345900	130700	194300	11440000	10120000	170400	9545000	12760000	10160000
Hex(8)HexNAc(7)NeuAc(2) P01008@187	8483000	8521000	9350000	8490000	8836000	9018000	8401000	8320000	10210000	226900	11000000	11040000	249500	10560000	10290000	261600	184300	10970000	220800	258600	10330000	9462000	8816000	9592000	10350000	9260000	9305500	8864000	228700	9214000
Hex(11)HexNAc(2) P01009@107	6794000	602200	7103000	581500	618000	598900	554100	4785000	6363000	502400	265600	3136000		348000	441900	5849000	6507000	6990000	8051000	758500	7397000	9063000	543000	7422000	609100	7243000	513500	513500	6624000	3261000
Hex(12)HexNAc(14)Fuc(1) P01009@107			210900
Hex(15)HexNAc(2) P01009@107		82660	123000		75610	195800	63730	133200		378900	591600	364100	1129000	439600	439500	780000	353400	634500	634600	392000			252900		257100	191500		283300	475700	273200
Hex(3)HexNAc(4)NeuAc(2) P01009@107	2400000	2474000	2016000	2184000	1826000	2888000	1847000	791000	2143000	3190000	2177000	2287000	2453000	1909000	2097000	2158000	4973000	1613000	6643000	6650000	5268000	5200000	4148000	5744000	4515000	4145000	3376000	3237000	5522000
Hex(3)HexNAc(6)NeuAc(2)Fuc(1) P01009@107			360900		406000	146900	8455000	407800		583100						396800			717000	542600	636800	165600	12380000	646900	745000	13130000				10590000
Hex(3)HexNAc(7)Fuc(1) P01009@107	1992000	1982000	1441000	1742000	15669500	1514000	1649000	1461000	2079000	2269000	1789000	2083000	2123000	1537000	1535000	1565000	74420000	1203000	134200000	702600	82580000	89730000	54560000	795900	65280000	61930000	596300	975300	88650000	50940000
Hex(3)HexNAc(7)Fuc(2) P01009@107	1337500	1189000	994550	1135500	1185000		919200		1077000	1193000	1164000	1078000		1086000	1156000	1188000	2351500	1337000	3953500	3509000	2448000	2663000	1618000	1612000	1939000	1817000	1349000	1436000	2548000	1293500
Hex(4)HexNAc(3)+292.10 P01009@107	1321000	1031000	910500	1043000		1176000	1083000		824900	638700	854900	598700	581300	792400		687800	3110000	2339000	1190000	842000	391600	560700	725000	1337000	538800	487800	767600	783700	916100	837400
Hex(4)HexNAc(3)NeuAc(1) P01009@107	916500	1148000	1326300	1216700	1212400	1141200	894800	783010	1231500	914100	1182600	1181900	959000	1979600	1261200	1043600	4752000	3663000	1850100	1496200	708100	733950	1017300	2945100	645300	795800	765540	753200	1418800	1286900
Hex(4)HexNAc(4)NeuAc(1) P01009@107	29126800	27130400	42323900	41051200	41430700	40941100	22079200	22003600	23560700	23490800	22209600	22148500	20162200	22058500	21205700	21209700	33733000	43562500	36718000	26054100	30548600	48550000	22843800	25384000	20158300	36106300	39020000	35338400	28601700	28550900
Hex(4)HexNAc(4)NeuAc(1)+162.12 P01009@107			109600	106300		461400	1028000	24450000	43740	63160	385300						1128000		260800		126000	246600	966500	310000			296900			25470000
Hex(4)HexNAc(4)NeuAc(1)+184.03 P01009@107	6526000	6011500	6047500	6252500	5840000	5936500	5472500	4624500	6516000	6334000	6369000	6406500	6392000	5759500	5849500	5659000	5789500	6366500	5565000	4257000	3888000	9956000	4277500	4022000	3941500	4491000	4088000	3961500	5807000	2890000
Hex(4)HexNAc(4)NeuAc(1)+184.04 P01009@107	6594500	6142000	6106500	6238500	5805000	5793000	5538000	5054500	6502500	6359000	6389500	6556500	6437500	6119000	6024000	5897500	5817500	6496000	5456000	4151000	4020500	10118500	4364500	4149500	3954500	4534000	4140000	4133500	5757000	3419500
Hex(4)HexNAc(4)NeuAc(1)+190.07 P01009@107	1532000	1549000	1472000	1619000	1620000	1858000	1440000	1403000	1529000	1926000	1568000	1696000	1960000	1597000	1634000	1762000	1028000	1356000	1126000	1178000	825500	1748000	926000	723300	1130000	1299000	789400	933300	1166000	806200
Hex(4)HexNAc(4)NeuAc(1)+200.01 P01009@107	4557000	4417000	4420000	4084000	2951000	2700000	2937000	2442000	3056000	3081000	2895000	3091000	2950000	3073000	3000000	2964000	2642000	2735000	2379000	2227000	2515000	6493000	2420000	2916000	2225000	2354000	2166000	1895000	2557000	1522000
Hex(4)HexNAc(4)NeuAc(1)+206.01 P01009@107	1684000	1678000	1713000	1470000	1273000	1234000	1376000	1168000	1378000	1381000	1448000	1408000	1456000	1425000	1268000	1227000	1204000	1193000	1154000	904000	1108000	2427000	893900	1051000	701800	922600	717600	710600	1192000	607700
Hex(4)HexNAc(4)NeuAc(1)+214.98 P01009@107	5465000	4090000	4050000		3742000	3763000	3969000	3200000	4219000	3655000	3627000	3863000		3365000	3471000	3301000	3308000		3634000	2462000	2944000	6653000	3502000	2592000	2843000	3225000	3085000	2434000	2924000	2018000
Hex(4)HexNAc(4)NeuAc(1)Fuc(1) P01009@107	2818000	2738000	2289600	2185100	2165500	2104800	1915800	865000	2769000	2371900	2371000	1920900	2352600	1723800	1785400	1685300	873500	1694000	1677000	2245800	2983500	4295000	1674300	2418000	1861000	2146000	2374700	652300	2618000	628600
Hex(4)HexNAc(4)NeuAc(1)Fuc(1)+290.09 P01009@107	1120000	1193000	1146000	714600	1083000	258100	931800	247300	778400	849200	621600	619600	643700	570100	643000	534200	1695000	1048000	1662000	1457000	1580000	1560000	518300	443000	441700	1197000	552100	483700	1029000	581800
Hex(4)HexNAc(4)NeuAc(1)Fuc(2)+289.09 P01009@107	1318800	1284300	2184400	1589100	1310600	1721800	1141500	1990100	1230700	1263500	1838700	1338600	1199000	1926800	1895200	1750000	4781000	3106000	1563700	1415000	155700	728400	1265800	1223400	25810	848600		50240	1572600	1039400
Hex(4)HexNAc(4)NeuAc(1)Fuc(2)+289.10 P01009@107	1310800	1263300	2104400	1424100	1237600	1551600	1156300	1822100	1215600	1261000	1774700	1200600	1181000	1901800	1926200	1677000	4420000	2928000	1563700	1406000	614900		1254800	1194000		864400	255400	50240	1496300	224000
Hex(4)HexNAc(4)NeuAc(2)+162.11 P01009@107	456400	1683000	604700	1369000	2636000	2098000	2666000	3443000	510000	1683000	3926000	2788000	2517000	3412000	581359000	258419600	5287000	7800000	2175000	281257500	4491000	1512000	981100	3292000	4976000	5369000	2892000	5099000	271187500	612500000
Hex(4)HexNAc(4)NeuAc(2)+162.12 P01009@107	852700	540748700	11814000	420758600	627515800	544962000	589558400	561310900	3463300	445005000	646198000	547617300	522058500	562960900	544580300	514581000	654521200	726676200	536358000	519556000	2200200	514897000	766752700	582985600	799859000	826298000	743173400	711657000	535455900	728980500
Hex(4)HexNAc(4)NeuAc(2)+162.13 P01009@107	3846800	563195600	9256900	444165000	5630700	7274000	608988900	582905000	3737600	483238000	661092000	600619000	848279900	606571800	590961000	560641500	723058000	794290000	581165000	570298000	17972000	546535000	796530000	32058300	834061000	860925000	771834500	745498000	35370000	767976000
Hex(4)HexNAc(4)NeuAc(2)+183.02 P01009@107	44646000	41467000	41549000	40457000	35868000	38928000	34387000	22235000	37318000	32706000	34260000	33031000	30757000	31652000	29828000	30740000	36441000	31124000	37679000	42199000	44656000	50692000	42543000	48004000	43118000	42789000	42029000	37971000	39411000	24768000
Hex(4)HexNAc(4)NeuAc(2)+183.03 P01009@107	42885000	35975000	39003000	39990000	36759000	35792000	33478000	30650000	37019000	32277000	32869000	32217000	31157000	31949000	32029000	29893000	32335000	32896000	37727000	40602000	43434000	47317000	40814000	45312000	40492000	38935000	38978000	36147000	36752000	31640000
Hex(4)HexNAc(4)NeuAc(2)+183.04 P01009@107	45578000	44024000	44154000	41782000	39801000	39931000	38315000	36290000	38247000	35278000	36776000	36717000	34306000	35620000	35276000	32849000	37781000	36184000	39940000	41529000	46006000	52324000	46611000	48769000	46246000	46704000	43928000	41143000	40950000	39966000
Hex(4)HexNAc(4)NeuAc(2)+183.05 P01009@107	36730000	36040000	36730000	35590000	34780000	33110000	32310000	30670000	32680000	30640000	32030000	31110000	28150000	30750000	31160000	28840000	32180000	31390000	34100000	35640000	38800000	41920000	38590000	40040000	38250000	39180000	37370000	33350000	33800000	32730000
Hex(4)HexNAc(4)NeuAc(2)+184.03 P01009@107	8748000	9026000	9190000	9170000	8240000	8241000	7723000	6441000	6295000	7665000	7658000	7483000	7356000	6975000	7668000	7034000	7746000	6771000	8463000	8745000	9188000	10420000	9017000	9217000	8924000	8447000	9260000	8183000	8458000	8314000
Hex(4)HexNAc(4)NeuAc(2)+184.04 P01009@107	48337000	48247000	48660000	47174500	45495500	44413000	42749500	39711500	39697500	39801000	42229000	40725500	39249000	39685000	41293500	38564000	42446500	40355000	44693500	46859500	50776000	55310000	49812000	51808000	49392000	50853000	48583000	45884500	44855500	43552000
Hex(4)HexNAc(4)NeuAc(2)+184.05 P01009@107	8964000	9543000	9408000	9171000	8088000	8154000	7723000	6505000	6093000	7711000	7727000				7897000	7045000	7752000	7069000	8578000	8574000	8487000	10570000	9071000	9460000	8764000	8552000	9274000	8170000	8433000	7987000
Hex(4)HexNAc(4)NeuAc(2)+184.09 P01009@107						8833000		17610000			12410000	12140000	9997000	12310000	13430000	10570000		14850000							10340000	13040000		16520000		22540000
Hex(4)HexNAc(4)NeuAc(2)+185.07 P01009@107	7461000	8469000	6372000	6303000		5868000	6214000	5074000	4806000	4869000	5635000	5645000	5010000	5248000	4623000	5405000	5408000	5703000	5256000	5994000	6369000	9418000	7210000	7292000	6295000	7071000	7119000	6599000	5725000	6931000
Hex(4)HexNAc(4)NeuAc(2)+206.01 P01009@107	6679000	6963000	7409000	5655000	3773000	3814000	3082000	2863000	4451000	3772000	4234000	2984000	3984000			2607000	3868000		95850	4540000	7435000	539700	4402000	8552000	4914000	4582000	4214000	2724000		3098000
Hex(4)HexNAc(4)NeuAc(2)+214.97 P01009@107	35790000	23950000	27043000	24057000	27235000	26321000	25242000	21884000	23136000	19267000	20425000	17882000	18122000	18306000	17645000	18074000	21675000	5677000	21629000	23396000	32440000	34770000	35890000	29340000	29900000	31200000	32000000	26410000	20398000	22376000
Hex(4)HexNAc(4)NeuAc(2)+214.98 P01009@107	12400000	8830000	9433000	8487000	9151000	9754000	9416000	8684000	7817000	6877000	7524000	7065000	7067000	7059000	6782000	7251000	8364000	5750000	8322000	9875000	11110000	11670000	12890000	10390000	10630000	11770000	11980000	10360000	7686000	10060000
Hex(4)HexNAc(4)NeuAc(2)+242.01 P01009@107	626700	623900	866300	664000	247900	671300	199200	537500	529100	461700	632100	234400		434500	301000	154000	1139800	1036800	1618300	1299400	1496800	1516400	1317800	1190000	1464800	1553300	1213800	965200	1402200	766900
Hex(4)HexNAc(4)NeuAc(2)+242.02 P01009@107	621550	668050	859600	703300	563435	656500	445400	632000	583950	529150	723400	624000	615800	517100	534100	480200	1352050	1222400	1597700	1519650	1612950	1701400	1136900	1326800	1370100	1173005	1173700	887550	1596200	998800
Hex(4)HexNAc(4)NeuAc(2)+242.03 P01009@107	339450	415700	505000	408600	357900	351250	267900	372950	311450	210900	361900	294100	292000	271000	326500	215800	715200	736200	758000	798600	1084700	937450	702650	779400	748600	899700	707550	460300	743400	483000
Hex(4)HexNAc(4)NeuAc(2)+242.04 P01009@107	304700	250300	381400	302600	339400	346800	294800	220700		338900	361500			256400	267800	297500	645600		794100	676600	624800	675700	491400	552400	567800	595400	426300	388800	746600	360700
Hex(4)HexNAc(4)NeuAc(2)+242.05 P01009@107	290700	371900	377300	397900	357900	329100	266200	364600	237300	195400	361900	353800	288700	251500	326500	256400	701800	688400	737200	784900	866200	888700	612700	729600	687700	739200	694600	552500	770500	512000
Hex(4)HexNAc(4)NeuAc(2)+242.06 P01009@107	251800	259300	349400	282300	330100	314200	189000	274200	261900	331600	361500		307400				688500	383400	920800	693600	602600	729700	478700	498400	585500	646800	466600	374000	745800	521300
Hex(4)HexNAc(4)NeuAc(2)+243.02 P01009@107	440700	374500				472200					167100		202600			162800	341300	339200	1192000		693400		1200000	449800	1221000	379600
Hex(4)HexNAc(4)NeuAc(2)Fuc(1) P01009@107	4619700	4817100	1539100	5168200	7596900	7186500	1360800	4452050	7354300	7998150	3425600	9671450	9000850	8811500	7882000	7623000	6694000	11558000	13970000	11406000	4813500	11721000	9267700	11547000	10601000	10604500	11964000	4784300	12981000	7216300
Hex(4)HexNAc(5)NeuAc(1) P01009@107	384100	1140000	1182000		1366500	1007350	1811000	1840000	179200	1160000	1533000	1448500	983300	1421000	1575000	2017000	1277000	1676000			612300		975050	843000	869200	1159500	782700	1210000	686700	1086000
Hex(4)HexNAc(5)NeuAc(1)+288.02 P01009@107	34730000	35345000	33290000	32395000	22430000	21100000	20920000	18097000	17772000	17365000	18056000	17911000	16353000	18206000	17425000	16510500	18941000	9116000	20505000	21596000	37310000	44320000	24640000	38630000	23580000	24230000	24010000	22940000	19686000	19726000
Hex(4)HexNAc(5)NeuAc(1)Fuc(2) P01009@107	8447000	11044000	11403000	11596000	13262500	12535000	10773000	10056000	6604000	9563000	11636000	10276000	9964000	11066500	9671000	9773000	17776000	21493000	22320000	19334000	20873000	23930000	18405000	20123500	20450000	20495000	22850000	12422000	21095000	20750000
Hex(4)HexNAc(5)NeuAc(2) P01009@107				3939000		3987000	5083500	6088500	1648000	3407000	3164000	3121000	3568000	3682000	3742000	4508000	3026000	5226000	2139000	2894000			5725000	2775000	3019000	4819000	4277000	5422000	2411000	8049000
Hex(4)HexNAc(5)NeuAc(2)Fuc(1) P01009@107		1277000			444700													750800									1540000			995700
Hex(4)HexNAc(6)NeuAc(1)Fuc(1) P01009@107	182600	320400	185900		196300		198900	99770	170600	196100	286000	359300	211600	249600	218700		82990	128600				328600
Hex(4)HexNAc(6)NeuAc(2)Fuc(1) P01009@107	5225300	5733000	4777600	4593200	5108000	4470900	4498000	4140000	3803400	4433500	4874000	4855000	4803000	4777100	4267100	4565000	4483600	5004000	3680800	3063400	2765800	8100000	2963000	2981000	3620100	4156800	3410600	3100000	3337000	2112300
Hex(4)HexNAc(6)NeuAc(2)Fuc(3) P01009@107	762470	11710000		9364000	17120000	13250000	15860000	14250000	23850	12525800	17030000	16601900	15830000	17030000	17482500	16410000	18904000	24264000	13759000	15651000	1201000	12898000	16658000	8938000	21290000	21104000	18103100	16960000	8251200	21014000
Hex(4)HexNAc(6)NeuAc(2)Fuc(4) P01009@107	17710000	12225000	1479000	7868000	13752000	14319000	13838000	13307100		10900000	12992100	12298700	12867400	13770600	14201600	12381000	15427000	16046000	12446500	11165000	17774500	14540000	14636000	11727500	17725000	15000000	13341000	15171000	11467000	14992000
Hex(4)HexNAc(7) P01009@107	74420	34170	27400	47150	109800	75230	83590	164500	23110	92030	94880	107100	93570	84270	45515	97250		341200			181100	162200	319100	114500	252700	227100	205200	422600	99840	460400
Hex(4)HexNAc(7)Fuc(1) P01009@107			739700	762500	1636000			1136000	626700	1224000	833300	885100	900400	541400	953400			1513000	1681000	965800	1476000	1773000	2136000	1654000		1489000		1498000	1069000	1385000
Hex(5)HexNAc(3)NeuAc(1)+202.09 P01009@107		1134000		1214000	822300		1191000		1191000	1301000	1574000	2002000	1167000	1474000	1381000	907700	68070000	1670000	1782000			1910000		2313000	1544000	2084000	1875000	1489000	1950000	1227000
Hex(5)HexNAc(3)NeuAc(1)+225.06 P01009@107	8318000	7482000	7292000	7484000	7028000	7280000	6541000	5699100	8063000	7490000	7628000	7834000	7937000	7316000	7268000	7009000	6979000	7475000	6668000	5080600	4718400	12252000	5187800	4905800	4578600	5357600	4754900	4606600	6859000	3826600
Hex(5)HexNAc(3)NeuAc(1)+225.07 P01009@107	8577500	7495000	7565000	7594500	7248500	7367500	6812500	6072000	8030000	7863000	7446000	8001500	7637000	7093000	6958000	6824000	7002000	7717000	6680000	5122100	4761400	12492000	5220200	4971700	4643400	5423700	4926400	4658100	6942000	4008000
Hex(5)HexNAc(3)NeuAc(1)+225.08 P01009@107	7577000	7018000	6846300	6926200	6634400	6969100	6452700	6032000	6400000	7260400	7402000	7509000	7688000	6891000	6927000	6695600	6762700	7333000	6264800	4758800	4365400	11379000	5172800	4556700	4498700	5149600	4661800	4679600	6197900	3924900
Hex(5)HexNAc(3)NeuAc(1)+241.02 P01009@107	4597000	4417000	4283000	4065000	2926000	2668000	3004000	2344000	3019000	3161000	2883000	3083000	2889000	3049000	2937000	2875000	2619000	3005000	2374000	2636000	2542000	6487000	2392000	2984000	2100000	2354000	2183000	1895000	2678000	1477000
Hex(5)HexNAc(3)NeuAc(1)+241.03 P01009@107	4597000	4417000	4420000	4014000	2926000	2668000	3004000	2344000	2998000	3044000	2846000	3083000	2889000	3049000	2937000	2875000	2619000	2680000	2339000	2194000	2542000	6487000	2392000	2912000	2100000	2354000	2183000	1895000	2557000	1477000
Hex(5)HexNAc(3)NeuAc(1)+241.04 P01009@107	4597000	4417000	4385000	4065000	2786000	2621000	2933000	2209000	3049000	3161000	2837000	3052000	2880000	3060000	2939000	2875000	2573000	2927000	2319000	2579000	2542000	6472000	2226000	2984000	2049000	2346000	2154000	1848000	2683000	1494000
Hex(5)HexNAc(3)NeuAc(1)+255.99 P01009@107	5360000	4105000	4057000		3742000	3763000	4077000	3200000	4219000			3863000		3529000	3555000	3350000	3308000				3112000	6733000	3502000		2843000	3279000	3142000	2509000	2973000	2030000
Hex(5)HexNAc(3)NeuAc(1)+256.00 P01009@107	5562500	4146500	4149000	3616000	3884500	3944000	4192000	3380500	4253000	3642000	3575000	3783000	3689000	3518000	3497500	3348000	3367500	2969000	3627000	2494000	2902500	6687500	3709500	2465000	2869500	3368000	3257500	2546500	3289000	2128500
Hex(5)HexNAc(3)NeuAc(1)+256.99 P01009@107	5634000	4007000	4181000	3445000	3665000	3828000	3678000	3026000	4357000	3608000	3186000	3702000	3330000	3161000	3244000	3080000	3008000	2594000	3631000	2526000	2992000	6388000	3542000	2732000	2885000	3272000	3069000	2252000	3059000	1825000
Hex(5)HexNAc(3)NeuAc(1)+257.00 P01009@107	5882000	4107000	4221000	3676000	3854000	3817000	4047000	3137000	4549000	3834000	3454000	3949000	3452000	3352000	3412000	3045000	2955000	2827000	3701000	2598000	3035000	6691000	3572000	2739000	3103000	3213000	3215000	2326000	3226000	2018000
Hex(5)HexNAc(3)NeuAc(1)+257.01 P01009@107	5912000	4185000	4293000	3716000	4090000	3925000	4336000	3265000	4637000	3950000	3505000	3960000	3631000	3219000	3462000	3209000	3235000	2872000	3759000	2591000	3161000	6985000	3692000	2790000	3058000	3479000	3355000	2545000	3275000	2085000
Hex(5)HexNAc(3)NeuAc(1)Fuc(2)+224.06 P01009@107					1490000		2580000								1809000								3001000				2584000	3716000
Hex(5)HexNAc(3)NeuAc(2)+203.14 P01009@107	520200	1906500	1248450	1307000	2188600	2077000	1920350	3292100	534000	2143500	3171500	2480250	2221100	2889200	2065950	2727250	3809700	20005900	2963000	3513500	1900500	1874500	2514800	2803500	9053000	4336500	3152500	3582000	1458500	381553500
Hex(5)HexNAc(3)NeuAc(2)+225.06 P01009@107	48141000	47016000	48301000	47484500	46337500	45035500	42544500	39619500	41276000	40193500	41458500	39835500	38479000	38495000	40128500	35699500	42543500	39583000	45114500	45471000	51677000	55055000	51234500	31198000	50235000	51260000	47798000	45746500	45005500	42762500
Hex(5)HexNAc(3)NeuAc(2)+225.07 P01009@107	49273500	48870500	49510000	47144500	46192000	45298000	43772000	40521500	39435500	40294000	42034000	40617000	38769000	39805000	40508000	38024000	42530500	39536500	44904500	46654500	51902000	56480000	52144000	53172000	51275000	49670500	49793500	46434000	45100500	44493500
Hex(5)HexNAc(3)NeuAc(2)+225.08 P01009@107	44649000	47592000	41214000	44066000	40675000	41660000	41190000	37555000	29515000	37978000	39816000	38972000	36968000	38536000	38364000	36501000	40576000	40833000	41332000	43631000	43537000	54124000	48148000	50567000	47401000	49215000	45993000	41603000	42548000	42335000
Hex(5)HexNAc(3)NeuAc(2)+225.09 P01009@107		3114000	4713000	1849000	5544000		8622000	17840000		4574000	4899000	4763000	5713000	6455000	7034000	5092000	5052000	10000000	4685000	2454000			6494000			7878000	3350000	8711000		17490000
Hex(5)HexNAc(3)NeuAc(2)+226.07 P01009@107	32030000	30010000	31780000	30660000	29170000	28050000	27460000	25400000	26220000	24340000	26030000	25800000	24200000	25090000	24920000	24000000	27560000		29710000	30980000	34060000	39550000	33310000	35920000	31810000	33570000	31890000	32030000	29410000	27890000
Hex(5)HexNAc(3)NeuAc(2)+230.07 P01009@107	6066000	5248000	6197000	4501000					4573000	3105000		3750000	3452000	4487000			3647000	3521000	3132000	3752000				4279000				3800000	4132000
Hex(5)HexNAc(3)NeuAc(2)+231.07 P01009@107	8966000	9784000	10710000	9756000	9043000	9546000	8639000	8752000	8769000	7934000	8796000	8079000	8483000	8418000	8861000	9390000	5452000	4935000	5361000	5596000	6311000	8290000	6524000	6611000	6424000	6291000	6117000	5809000	5744000	5934000
Hex(5)HexNAc(3)NeuAc(2)+231.08 P01009@107	9494000	9773000	10790000	9030000	9419000	10550000	9153000	8376000	8600000	7492000	8870000	8109000	8240000	8325000	8560000	8687000	5922000	4744000	5137000	5947000	6509000	7686000	6992000	6708000	6587000	6641000	6209000	5857000	5879000	5590000
Hex(5)HexNAc(3)NeuAc(2)+231.10 P01009@107	4976000	6897000		6969000	6725000	7720000	8206000	8514000		5479000	8233000	6665000	7168000	7059000	8279000	7865000	4081000	4621000	2820000	4423000	3292000	4636000	5244000		5494000	6076000	4392000	6222000	3419000	5704000
Hex(5)HexNAc(3)NeuAc(2)+234.07 P01009@107	462200	347700	490600	351600	327000	324400			346000	378400		201700		167800	188600	175300	1554000	119700	351600	284500	659300	817700	381600	606000	552200	443400	381500	318300	410300	243500
Hex(5)HexNAc(3)NeuAc(2)+234.08 P01009@107	786500	964500	1093500	493200	717700	723400	725600	832400	1005900	358500		861000		1037300	302600		577200	503300	1375100	1148800	1246000	1782600	869400	640500	971500	935700	835400	920300	1296300	943400
Hex(5)HexNAc(3)NeuAc(2)+241.03 P01009@107	34650000	34170000	34205000	32190000	22830000	21185000	21285000	18378000	17659000	17014000	18110500	17751000	16136500	18163500	17424000	16396000	18964000	17640000	19637000	20166000	36910000	44380000	26130000	37750000	24550000	24775000	23910000	23265000	19686000	19769500
Hex(5)HexNAc(3)NeuAc(2)+241.04 P01009@107	17980000	18700000	17960000	16870000	11360000	10920000	10270000	9480000	8593000	8946000	8978000	9116000	7385000	9227000	8516000	8651000	9280000	8709000	10390000	10560000	17730000	22670000	13630000	19400000	12590000	12530000	12660000	11360000	10160000	10110000
Hex(5)HexNAc(3)NeuAc(2)+246.03 P01009@107	8859000	9168000	8759000	7683000	5072000	4365000	3847000	3295000	5518000	4088000	4307000	3406000		3338000	2457000	2867000	4321000	2870000	4399000	4850000	8744000	10690000	5726000	9785000	6718000	5096000	5086000	3859000	4915000
Hex(5)HexNAc(3)NeuAc(2)+246.07 P01009@107	6442000	5524000	6927000	6922000	6496000	6482000	5603000	5434000	5882000	5305000	7443000	6461000		6357000	244800	6101000	10450000	14670000	13280000	11270000	12160000	12660000	9869000	11030000	11860000	10340000	12610000	10590000	11890000	10210000
Hex(5)HexNAc(3)NeuAc(2)+246.09 P01009@107	11110000	10250000	9710000		7167000	7223000	6920000	6290000	6382000	5169000	6494000	5818000	6330000	5784000	5493000	5818000	5733000		6475000	6725000	9878000	13250000	7631000	11680000	8153000	7514000	6800000	7565000	6670000	7104000
Hex(5)HexNAc(3)NeuAc(2)+246.10 P01009@107		8832000	6305000	7049000	6052000	5649000	6420000	6051000		4786000		5350000	4261000		4677000	5121000	4919000	4057000	4716000	5461000		9838000	6212000	7623000	6404000	6209000	6318000	7632000	4715000	6650000
Hex(5)HexNAc(3)NeuAc(2)+247.03 P01009@107	6279000	6112000	6064000	5495000	3650000	4363000	4036000	4067000	3512000	3403000	4062000	3660000	3149000	3899000	3723000	3968000	3813000	2788000	4171000	4089000	6406000	6043000	4248000	6280000	4782000	4240000	4691000	4170000	4409000	3802000
Hex(5)HexNAc(3)NeuAc(2)+247.05 P01009@107	7015000	7642500	7328000	6656500	5483500	5460000	5390500	4964500	4097000	4189500	4944500	4204000	4409500	4557000	3314000	4050000	4139500	3633500	4219000	4685500	7175000	9247000	6325500	8235500	6063500	5824000	6097000	5608500	4701000	5570500
Hex(5)HexNAc(3)NeuAc(2)+255.99 P01009@107	22790000	15610000	17700000	15860000	17600000	16720000	15210000	13170000	15350000	12810000	12440000	10840000	11410000	12250000	10990000		13330000	8794000	14550000	15010000	20990000	23430000	22170000	19950000	18720000	19580000	19400000	16140000	13550000	12740000
Hex(5)HexNAc(3)NeuAc(2)+256.00 P01009@107	34635000	24520000	28115000	24552000	26033000	25650000	25031000	21388000	23567000	19687000	20447000	18279000	19162000	19091000	18507000	7251000	22431000	5945000	23247000	25490000	32510000	35920000	34960000	30400000	28711000	28560000	31210000	26349000	21873000	23349000
Hex(5)HexNAc(3)NeuAc(2)+256.01 P01009@107	11620000	8600000	9297000	8465000	8580000	9390000	8850000	8301000	7872000	6933000	8360000	7104000	7067000	7085000	6814000	7263000	8460000	6071000	8337000	10020000	10830000	11630000	12210000	10170000	10140000	11190000	11460000	9396000	7686000	9504000
Hex(5)HexNAc(3)NeuAc(2)Fuc(1) P01009@107				835200		316800					799400	393700						664700					1129000			804000	1003000		566200	545900
Hex(5)HexNAc(4) P01009@107	4545000	4485000	3606000	3422700	3950000	3520000	3297000	2127500	2587000	12753000	12099000	6743000	2679000	11158200	2001700	1852200	11896100	11988800	14735800	13255200	757500	6512000	1698700	1427800	887000	1432900	1153400	1311900	7445750	416100
Hex(5)HexNAc(4)Fuc(2) P01009@107	1847600	150055000	106583500	105110500	106281000	67103000	98753500	86264000	108419500	37575000	102738000	102009000	134340000	91181000	119680000	114580000	138660000	72978400	118590000	97440000	90110000	252200000	111260000	103620000	96680000	110580000	74593000	72056500	129465000	58122500
Hex(5)HexNAc(4)Fuc(4) P01009@107	2706000	3185000	4082000	4212000	3757000	3217000	3704000	3927000	4168000	3952000	5368500	2812000	6170500	3215000	3845000	3175000	8460000	4987000	6966000	9640000	9808000	7823000	10455000	8071500	6645000	11595000	3417000	5077000	6294000	5309000
Hex(5)HexNAc(4)NeuAc(1) P01009@107	169761200	158823700	151895000	147004000	144934200	141017000	141068000	120442200	154020200	145530000	141833000	141259000	141772000	124793900	125988000	117149000	74679000	151477000	122683300	54442000	94470500	255924000	117844200	60311700	102165100	117141000	104966300	100873200	136764500	80271300
Hex(5)HexNAc(4)NeuAc(1)+176.03 P01009@107	2471000	2111500	2462000	2197500	2455500	2089300	2073500	1726200	2063700	1939200	2442000	1796300	1086500	1923300	1837300	1758900	2347100	2828000	3522000	2661500	3378000	3890500	2904500	2672500	3218000	3152000	2842500	2609500	3170000	2527500
Hex(5)HexNAc(4)NeuAc(1)+176.04 P01009@107	2412000	2116000	2415000	2110000	2465500	2080300	2081500	1716700	2106600	1877200	2466000	1883500	1869100	1984300	1872500	1803650	2374050	2867000	3421000	2020000	3331000	3863000	2846000	2689000	3107000	3119000	2829000	2645000	3187000	2459500
Hex(5)HexNAc(4)NeuAc(1)+176.05 P01009@107	2459000	2200000	2491000	2141500	2320000	2197300	2132000	1807200	2124600	1992100	2372000	1860250	1961700	1917700	1927500	1710200	2401100	2808000	3482000	2707500	3398000	3885500	2974000	2775000	3241000	3186000	2896500	2634000	3220000	2515000
Hex(5)HexNAc(4)NeuAc(1)+176.06 P01009@107	1285000	1206000	1291000	1221000	1216000	1247000	1155000	1056000	1152000	1113000	1443000	1179000	1160000		1092000	1132000	1499000	1664000	1871000	1539000	1782000	1997000	1569000	1429000	1719000	1641000	1452000	1428000	1748000	1398000
Hex(5)HexNAc(4)NeuAc(1)+273.08 P01009@107	4996500	4968400	5777500	4731600	8786300	5385700	1978700	1911750	5279350	3640900	6664300	2813950	8295300	5659300	5428500	8761500	9301500	8804500	3310000	6208000	6908350	12279000	6163250	7141000	9864300	6716000	7237000	5451700	6130500	5043000
Hex(5)HexNAc(4)NeuAc(1)+273.09 P01009@107	1435500	783800	2791500	1916200	1145050	2154200	1581400	1896850	1194700	2108450	2469000	1224150	1147700	2174900	2176900	2163500	10366000	5127000	2143300	1876800	609150	312400	2856650	1600100	996300	1042150	1534350	344100	975400	732700
Hex(5)HexNAc(4)NeuAc(1)+273.10 P01009@107	904200	834750	2159500	1359500	1073300	2470200	1740400	1921400	1189400	964400	2481000	1214800	1027100	2152700	2158700	2273800	8134000	5147000	2141800	1457200	598600	5973265	1419400	1637600	2011900	1064300	1959870	794700	1000400	737100
Hex(5)HexNAc(4)NeuAc(1)+273.11 P01009@107	879350	823000	2078050	1318650	981850	2142050	1647550	1897400	1029000	867050	2417750	1174000	1103050	2068100	2184500	1897650	8092000	5129500	2110350	1387400	607200	4708130	1392300	1627400	250900	988650	200800	371000	992400	686900
Hex(5)HexNAc(4)NeuAc(1)+274.09 P01009@107	451500	395800	527400	677900	542600	472600	442400	497500	1084000	445400	297400	567000	887200	481300	475200	803800	627700	1510000	1974000	1725000	2017000	1004000		1807000	700900	1162000	1173000	705100	1310000	759700
Hex(5)HexNAc(4)NeuAc(1)+290.08 P01009@107	886600	849100	627800000	1162000	1047000	973100	843200	696300	888200	1044000	1099000	985100	950900	878200	1086000	923800	2066000	1205000	1327000		1278000	855700000	1066000	991700	861500	889600	1050000	777600	1176000	965800
Hex(5)HexNAc(4)NeuAc(1)+290.09 P01009@107	8889500	11145000	12543500	8799000	10824000	6612500	7699500	7867000	7849500	12668000	374169500	7610500	8233000	9627500	6471000	6489000	13948500	8751000	15710000	519687500	17167000	2913000	560695000	557470000	560754000	564255000	497838500	446893000	525462500	7063000
Hex(5)HexNAc(4)NeuAc(1)+290.10 P01009@107	4395000	3523000	4399000	4290000	3775000	3450000	5455000	3784000	5012000	6622000	3840000	3022000	5978000	5496000	6603000	3537000	6541000	7394000	11470000	9712000	10190000	7796000	7297000	6384000	7110000	7672000	8134000	5478000	6264000	9908000
Hex(5)HexNAc(4)NeuAc(1)+290.12 P01009@107	5659200	2461500	7434400	4724100	6261000	4143100	2961750	2803100	4756000	280675000	310093800	5775000	8336850	7538500	8429000	7281500	381479800	11864550	401744200	4623700	6604800	12519650	5642500	9546750	9811800	10230950	10249050	7602000	391764400	13819150
Hex(5)HexNAc(4)NeuAc(1)+290.13 P01009@107	6442000	13320000	9166000	13200000	70090	3391000	7767000	2853000		1922000	3637000	1814000	7346000	2625000	1646000	158100	5075000	5311000	8090000	12970000	6736000	14830000	13020000	6647000	7080000	25900000	119400	5439000	11950000	154300
Hex(5)HexNAc(4)NeuAc(1)+290.14 P01009@107	605900000	582800000	641100000	577900000	624500000	589800000	543200000	515100000	532500000	500300000	608600000	503700000	489600000	517900000	501500000	476300000	676300000	665800000	711000000	712500000	781000000	881700000	742900000	735900000	790400000	770400000	718300000	654800000	704800000	668900000
Hex(5)HexNAc(4)NeuAc(1)+291.02 P01009@107	1827000	1687000	2029000	2203000	2183000	370600	1755000	1587000	2035000	2858000	2566000	1897000	2117000	2009000	1956000	1758000	7349000	5185000	11540000	11290000	7288000	8413000	5622000	5916000	6523000	7321000	4909000	5083000	9166000	5734000
Hex(5)HexNAc(4)NeuAc(1)+291.03 P01009@107	218300	593800	701700	655600	346400	370700	343900	209000	679300	316200	400800	257200	352400	331600	338100	253100		276900			908800	393900	691300	933000	608200	681900		309000	555500	336900
Hex(5)HexNAc(4)NeuAc(1)+291.15 P01009@107	664800	1438300	1076650	2222100	1840250	850600	1553600	1932700	905800	1826800	2847000	1741150	1569200	950200	2003950	873750	3246700	4609500	3050600	3195500	1818500	1957700	1883650	4801500	3693500	2909000	2631400	2257000	2284400	3977500
Hex(5)HexNAc(4)NeuAc(1)+291.16 P01009@107	3382550	299844950	6450050	248579500	332674700	4505500	2470000	6078300	2984600	259002000	336084000	304427000	286343600	306120980	298592600	282234010	388778500	404037000	308449000	316203500	7643500	341125500	413025350	24541000	432962000	439947500	396446700	375072600	280891500	387305500
Hex(5)HexNAc(4)NeuAc(1)+291.17 P01009@107	4409900	378226500	11234100	8490600	1058691100	470191550	1135589900	1142316300	4220650	307238400	1151812600	538090620	958016500	1120617700	1072987900	1034619500	578655400	1514689200	252942900	441163000	11352050	41138500	1299617200	35065600	1371382900	1555971400	1306816400	1451738400	36940800	1493553200
Hex(5)HexNAc(4)NeuAc(1)+312.05 P01009@107	34970000	31140000	34550000	31750000	29240000	30340000	21830000	14040000	29050000	25220000	22860000	22270000	23600000	19410000	20640000	21320000	28650000	17290000	32270000	32480000	34550000	36650000	34420000	37910000	32890000	31240000	31560000	23620000	32020000	13010000
Hex(5)HexNAc(4)NeuAc(1)+312.07 P01009@107	45306000	43634000	43789000	41637000	39898000	39671000	38025000	35488000	38368000	35544000	35492000	35631000	33667000	34445000	33518000	31369000	37781000	35854000	39751000	42029000	45586000	51422000	45123000	48917000	45628000	45919000	42987000	40691000	40031000	37103000
Hex(5)HexNAc(4)NeuAc(1)+314.08 P01009@107	33320000	31010000	31980000	30320000	29930000	29110000	28340000	26420000	26050000	23890000	25350000	25670000	23870000	24950000	23800000	22900000	28690000	23890000	29510000	30670000	34940000	40500000	35130000	36490000	34030000	35060000	32680000	32560000	29050000	28230000
Hex(5)HexNAc(4)NeuAc(1)+317.06 P01009@107	6622000	5943000	6240000	5529000	149100	5521000	5473000	5093000	5062000	3867000	5161000	4362000	4291000	5461000	4530000	4956000	4396000	4722000	3622000	4926000	4695000	6482000		4838000	4846000	5581000	5186000	4962000	5143000	5607000
Hex(5)HexNAc(4)NeuAc(1)+319.10 P01009@107	14951000	14316000	14857000	12957000	14465000	14794000	12983000	10906000	12254000	10729000	12489000	11188000	11213000	12191000	12139000	12570000	5605000	7913000	7866000	8802000	8720000	12685000	10452000	6555000	8848000	9240000	9355000	8609000	9389000	8521000
Hex(5)HexNAc(4)NeuAc(1)+319.11 P01009@107	4537000	4749000	4252000	3860000	4632000	3907000	4058000	3214000	3604000	2723000	4113000	3187000	2880000	4263000	3894000	4491000	2652000	3340000	2398000	3016000	2169000	4000000	2901000	3319000	2444000	2558000	3221000	2889000	2977000	2880000
Hex(5)HexNAc(4)NeuAc(1)+320.10 P01009@107	180600	6739000	8251000	6334000	6871000	7120000	6271000	6646000	6291000	5759000	6391000	5804000	6131000	6355000	6771000	7386000	2924000	367100	3050000		101900	4841000	3433000	4016000	3446000	3379000	3495000	2935000	3200000	3444000
Hex(5)HexNAc(4)NeuAc(1)Fuc(1) P01009@107	16469000	15575000	15319000	14423000	15123000	14399000	13595000	10383000	14833000	14883000	13871000	14473000	14056000	12899000	12860000	11951000	14337000	14746000	13633000	11878000	10743000	24050000	11205000	11554000	11466000	12106000	10595000	9124000	15413000	7096000
Hex(5)HexNAc(4)NeuAc(1)Fuc(1)+176.06 P01009@107	441500	485200	487300	495200	489500	388400	374500	393300	332500	343800	469300	343700		377700	302600			503300	444500	297200	702100	906900	528700	555000	548500	552200	485700	435500	502000	622300
Hex(5)HexNAc(4)NeuAc(1)Fuc(1)+198.95 P01009@107	22160000	305900			16460000				13500000	11690000	10940000					9760000		261400		14960000	21690000	24000000	22260000	17550000	16380000	16940000	459100	14340000		10630000
Hex(5)HexNAc(4)NeuAc(1)Fuc(1)+198.98 P01009@107	25160000	17440000	23060000	17370000	17720000	18200000	16590000	12010000	16810000	13980000	12480000	11840000	12790000	13530000	11460000		13840000		15940000	16990000	24140000	26360000	23330000	21260000	18410000	20490000	19890000	16200000	16500000	13910000
Hex(5)HexNAc(4)NeuAc(1)Fuc(1)+273.09 P01009@107	1347700	1194600	1472500	1678100	1310600	2280800	1142100	1603100	1500200	1489700	1944700	1389600	1210200	2032000	1969200	1777000	5173000	3525000	1887700	1395000	155700	474500	1292000	1198300	25810	790500		292440	1609800	1058800
Hex(5)HexNAc(4)NeuAc(1)Fuc(1)+273.11 P01009@107	1325400	1213000	2118400	1560000	1299100	2040300	1356000	1493800	1341500	1492500	1387700	1356600	1200000	1988100	1756700	1794500	4951500	3509500	1473700	1405500	597500		1252800	1188750		780200	688800	50240	1520900	238400
Hex(5)HexNAc(4)NeuAc(1)Fuc(2) P01009@107	7890250	11796200	15678600	12084900	19523500	5414100	7871900	9215900	14390000	8126000	406767500	6904900	8340000	10974550	9809500	6389600	13669500	11922100	1415019300	552732400	658890000	734280200	598242200	601373900	609447900	884582000	10618400	7005200	13743800	763765050
Hex(5)HexNAc(4)NeuAc(1)Fuc(3) P01009@107	116702500	103640000	112921500	104733500	108680000	109422500	95236000	92254000	99196000	92487000	97971000	94718500	90821000	92997000	91483000	86944100	127567000	126303000	142895500	133700500	151331000	165007000	131033000	131382000	146106500	139108500	124628000	112361000	134555500	76697900
Hex(5)HexNAc(4)NeuAc(1)Fuc(4) P01009@107	1610200	1504300	1126100	2125100	1487000	2913400	1304100	1413500	1290300	1715400	708100	1425400	302900	1136700	244800	1701900	1748400	3287500	2440300	2047800	2106200	2486100	2669300	1169200	2424900	1530400	2013900	2355050	2147500	3157000
Hex(5)HexNAc(4)NeuAc(2) P01009@107	1220465800	1167957000	1221022100	1174041600	1198089210	1113067900	1030381900	977027230	1046039600	1003644500	1108070500	989296000	946252400	1009187000	988671300	938157400	1387691300	1349633500	1468130100	1397082300	1534848200	1780721600	1467592500	1494592500	1549136500	1517752000	1381739600	1267764500	1406039900	1278312200
Hex(5)HexNAc(4)NeuAc(2)Fuc(1) P01009@107	115859000	103307000	98434800	103850000	94941000	107260000	84278000	79164000	98214000	88017000	86413000	93442000	88959000	82694000	91365000	88390000	125707000	124172000	146598000	132431000	149439000	165093000	131237000	132237000	130387000	139234000	110701000	112602000	135419000	104599000
Hex(5)HexNAc(4)NeuAc(2)Fuc(2) P01009@107	1571000	1562300	1353300	1515900	2734000	2737000	2454200	2654200	1803100	1754400	2164000	1708500	1409000	1601700	244800	1840300	2255000	3962000	3151000	2057800	2613800	2611000	1991000	1987700	3005400	2726700	2351900	2569100	2279500	2779600
Hex(5)HexNAc(4)NeuAc(3) P01009@107	306600	1849000	1133000	1857000	3300000	2727000	2301000	3330000	1336000	1673000	2794000	2662000	1386000	3259000	3005000	2962000	2772000	4176500	2490000	1951000	3455000	1806000	1505000	1986000	2338000	521300	2217000	2316000	1744000	2394000
Hex(5)HexNAc(4)NeuAc(4) P01009@107		232900	357900								185300		588800	406800				576600			619600	524400	494400	413600	470600	418400
Hex(5)HexNAc(5)Fuc(1) P01009@107	2770300	3751000	2892900	2942000	3232000	2945000	2401000	3457000	2765000	3168000	3250000	3872000	3567000	3110000	2951000	2828000	6733000	6323000	2855000	1419000	1132000	3939000	2430000	2259500	1271500	1538200	2486000	2414000	2817000	2539500
Hex(5)HexNAc(5)Fuc(1)+232.05 P01009@107	5271000	1237000	7828000	4101000	5571000	3497000			4742000	9684000	3918000	7334000	5725000	5410000	7488000	4961000	6589000		8284000	6889000	10240000	12480000	9064000	6616000	6616000	10240000	7533000	6388000	9298000	5279000
Hex(5)HexNAc(5)Fuc(2) P01009@107	566600	535700	348200	348000			538500	584300	446700	460500	430600	481800				295000	855100	852100	600100	139000	400300						530100	441600	579500
Hex(5)HexNAc(5)Fuc(3) P01009@107	6673000	9561000	6546000	16630000	10510000	7706000	10960000	12970000	14190000	17130000	17770000	17460000	6873000	17490000	19610000	16590000	43830000	38940000	31040000	15620000	10440000	11940000	12680000	14980000	11890000	11430000	15290000	16560000	25510000	20800000
Hex(5)HexNAc(5)NeuAc(1) P01009@107		1682000	1536000			280100	1168000		1709000				34920	1692000				1559000												76250
Hex(5)HexNAc(5)NeuAc(1)+167.99 P01009@107		399700	596300	408600	357900	337800	364800	373800	292100	210900	361900	353800	292000	280400	355900	215800	688200	705700	767700	866600	952500	949600	711000	779400	788900	830800	728200	497800	831600	493800
Hex(5)HexNAc(5)NeuAc(1)Fuc(1) P01009@107	21168000	23199000	22630000	24722000	23164000	27790000	27987000	21131000	23040000	20608000	25050000	31540000	16142000	22819000	26979000	26443000	49230000	36555000	49950000	26200000	27760000	40310000	36780000	40630000	24425000	26440000	31220000	39240000	54070000	38190000
Hex(5)HexNAc(5)NeuAc(1)Fuc(2) P01009@107	1095000	2422000	2598000	2850000	2339000	2254000	1259000	2095000	1784000	2580000	1671000	2846000	1881000	2443000	1751000	2763000	4829000	3648000	4283000	2120000	2428000	2466000	2148000	3008000	2186000	2477000	3530000	2914000	2118000	3009000
Hex(5)HexNAc(5)NeuAc(2) P01009@107	3414000	3536100	3264600	3464000	3023200	2581000	2894300	2977800	2450350	2321800	3597100	2616700	3143300	3396800	2919800	2925700	6889000	6561000	4381500	2767400	4347000	3217000	3582500	4484000	2508500	4005000	5014000	3772300	6151000	4490000
Hex(5)HexNAc(5)NeuAc(2)Fuc(1) P01009@107	619200	339600	948400	641900	429800	1214000	865800	817500	648100	551700	1006000	844000	659100	1122000	1209000	968500	3371000	2005000	510300	393600		65390	424000	396700		147800			211000
Hex(5)HexNAc(5)NeuAc(2)Fuc(1)+289.07 P01009@107	6111000	5071000	6987000	5233000	5937000	8044000	5734000	5481000	5302000	6304000	6615000	5508000	5036000	6790000	7043000	6086000	16411000	12909000	8398000	6394000	5855000	4859000	3595000	7319000	474500	6045000	5496500	4674000	6713000	5130000
Hex(5)HexNAc(5)NeuAc(2)Fuc(1)+289.08 P01009@107	8723500	6465500	15895000	11497500	9711000	16180000	11427000	15982000	9579000	7109000	14712000	8868000	8562000	15729000	15318000	13878500	56060000	36644000	16849000	11836500	6381000	1672500	12885500	13506500	2789300	7571500	3606400	4554000	9205000	7167000
Hex(5)HexNAc(5)NeuAc(2)Fuc(1)+289.09 P01009@107	8747500	6734000	16130000	11532000	10069500	16210000	12594000	15992000	9657000	7391000	15778500	9950000	8998000	16834000	16243000	15788500	56150000	36494000	17472000	12176000	6413000	1949000	13326000	13334000	3088700	8579500	3914250	4554000	9429000	7173500
Hex(5)HexNAc(5)NeuAc(2)Fuc(1)+289.10 P01009@107	8602000	6673000	15901000	11280000	10058000	16280000	12421000	15976000	9466000	7321000	15760000	10062000	8878000	16853000	16073000	15906000	56210000	34721000	17332000	12483000	6028000	1638000	13318000	13058000	3033700	8642000	3838600	4533000	9335000	7423000
Hex(5)HexNAc(5)NeuAc(2)Fuc(2) P01009@107	520100	282400	809400	546400	469600	969600	537100	799100	557700	373900	774700	532800	530750	916900	975700	796700	2741000	1399000	400200	293900	61270		190000	331300			81600		161500
Hex(5)HexNAc(5)NeuAc(2)Fuc(2)+289.09 P01009@107	8556000	6803000	14904000	11161000	8978000	15730000	8279000	15403000	8752000	6646000	12774000	9644000	8611000	14849000	15318000	14231000	46030000	29069000	15262000	11522000	6895000	1890000	11422000	13463000	987200	8960000	3336000	4307700	9623000	8172000
Hex(5)HexNAc(5)NeuAc(2)Fuc(3) P01009@107	2816000	2707000	3215000	3924000	3206500	2463000	2277000	2796500	2964000	3869000	3371500	3580000	3571000	3487000	3463000	2989000	3676000	5674000	4769000	4343000	3312000	4962000	3110000	4108000	4305000	3419000	3603000	3708000	5028000	3555000
Hex(5)HexNAc(5)NeuAc(3) P01009@107	726500	438800	1088200	813800	649200	1361000	778600	827900	873900	514000	974900	732100	682800	1374600	1191100	1110800	4507000	1998200	558300	339030		66000	95500	424100		99440		51430	167800
Hex(5)HexNAc(5)NeuAc(3)Fuc(1) P01009@107	3540000	3152000	3685000	4013000	3733000	3961000	3019000	2702000	3635000	4343000	3156000	3906000	4045000	3298000	3914000	2965000	3810000	5177000	5478000	4329000	3047000	5142000	4341000	4399000	3799000	4738000	3558000	4129000	4925000	4042000
Hex(5)HexNAc(5)NeuAc(3)Fuc(2) P01009@107	1424000	1299000	1380500	2214800	3419500	2674000	3051600	1952100	804400	3789100	3316100	2755800	3140400	3830000	3716000	3325800	5668000	3115000	2632200	1851800	991800	2220000	1363600	2470900	3282000	3962300	3514100	2647700	3919200	1902300
Hex(5)HexNAc(5)NeuAc(3)Fuc(3) P01009@107	571800	387800	959900	789300	416600	1149000	916500	1392000	338050	307100	1236000	915900			1289000	1132000	4270000	2200000	1097000	632000	356600		753100	805300		622100	50740	187000	443600	483000
Hex(5)HexNAc(6)NeuAc(1)Fuc(2) P01009@107		414500					530500				368900				278300	509400		417100							295600	598500
Hex(5)HexNAc(6)NeuAc(1)Fuc(3) P01009@107						439700	402800					409700			344100	578800	345300					286600	346800					507300		502400
Hex(5)HexNAc(6)NeuAc(2) P01009@107		2130500	817700	1369000	846700	868400	1156500	1325000	595200	1005000	764100	1064000	891200	850800	1049500	803500		1144000	415400			1839000	626900	512900	1172000		599200	572500	670200	592500
Hex(5)HexNAc(6)NeuAc(2)Fuc(1) P01009@107	1799700	2252900	1215000	2273000	1377100	1440000	1714400	1720800	685800	1048000	1849000	1524400	1615200	1876600	1233500	1015000	1153400	1564300		616900	754400	2540000	1341900	777900	817300	969500	410100	1689800	354600	1172200
Hex(5)HexNAc(6)NeuAc(2)Fuc(2) P01009@107	2304000	824000	3711000	2893000	3468000	3264000	2513000	4500000	2252000	322600	3980000	2461000	387700	2084000	4761000	2586000	6830000	11733000	7493000	6425000	5910000	6444000	7345000	6268000	6251000	7287000	6436000	5608000	7260000	6056000
Hex(5)HexNAc(6)NeuAc(2)Fuc(3) P01009@107	239400							2871000					1959000					3552000			266800				1222000			2444000	1211000	4341000
Hex(5)HexNAc(6)NeuAc(3) P01009@107	1834000	10133000	3680970	2488000	13507000	9091000	12550000	15045000		6837000	12868500	11675500	11521000	12728000	12670500	13839500	12057000	20778000	6145000	6385000		5527000	10730000	898500	13724000	18798000	12186000	18482500	3920000	21911000
Hex(5)HexNAc(6)NeuAc(3)Fuc(1) P01009@107	81040	3578000		5952000	10386500	7279000	10463000	12596000	1472000	3844000	9933000	9146000	8420000	10843000	8636500	8552500	5570500	13978500	4824000	5462000		4099000	6534000	6872000	10890500	11220000	8806000	11837000	2971000	15124500
Hex(5)HexNAc(7) P01009@107	4193000	6972000	4527000	4374000	7054000	8160000	10280000	12000000	3366000	5079000	9386000	9035000	8464000	10890000	11320000	11620000	7104000	6820000		2390000	4857000	3856000	4947000		8642000	8676000	5095000	10160000	2480000	10750000
Hex(6)HexNAc(3)NeuAc(1)Fuc(1) P01009@107	1460000	1619500	1339000	1257000	1240000	1165000	1187500	863200	1015000	1070000	1002000	932800	661100	403800	524200	362600	1034000	823200	1260000	1137000	1431000	4146000	1291000	1243000	1417000	1223000	1381500	1121000	1537000	803800
Hex(6)HexNAc(3)NeuAc(2) P01009@107	1412000	1410000	1280500	1238000	1032000	1228000	1095000	264200	522000	934200	1172000	1059000	470500	1174000	1135000	938300	1294000	1010000	553100	386300	3121000	630800	374300	443100		308200		101400	185000	106600
Hex(6)HexNAc(4)Fuc(2) P01009@107	349300	229100	426300	303500		314600	205200	168900	395000	280700	166700	285100	205200	245700	209800	263900	266500	327800	656000	384600	302800	949300	407000	200500	27710	128200	433300	318600	254700	172000
Hex(6)HexNAc(4)NeuAc(1) P01009@107	962800	1471400	1668900	1008500	1004300	1382200	840900	948200	1174700	1200100	1091900	1872700	1067700	898700	1307100	1065100	2222500	1200600	1506300	1488800	875600	1919900	1777700	808200	709600	675400	985400	846400	2852300	571600
Hex(6)HexNAc(4)NeuAc(1)+172.03 P01009@107	8432000	8701000	8216000	7188000	5330000	5667000	5467000	5156000	4456000	4242000	5114000	4112000	3911000	4344000	4591000	4566000	4337000	3818000	5139000	5332000	8165000	9613000	6200000	8675000	6607000	6413000	6131000	6059000	4808000	5442000
Hex(6)HexNAc(4)NeuAc(1)+209.00 P01009@107	316000	399700	462600	408600	378100	354900	285200	373800	292100	210900	361900	353800	292000	280400	326500		717500	705700	761900	809900	974200	925300	742600	779400	788900	863400	710200	497800	755300	493800
Hex(6)HexNAc(4)NeuAc(1)+209.01 P01009@107	649100	684950	991000	868500	723500	608550	524150	579100	542300	513700	716400	543450	574100	520550	572750	513300	1288650	1179850	1392600	1429500	1586350	1643450	1200300	1320200	1417600	1547600	1125450	853250	1503500	905200
Hex(6)HexNAc(4)NeuAc(1)+209.02 P01009@107	588100	649100	812300	420700	595800	652000	553700	621900	569550	532700	361900	328300	587750	261600	605900	123800	1401400	1089100	1682700	1558800	1570100	1641800	1202100	1290300	1370100	1441200	1260100	825800	1535800	994900
Hex(6)HexNAc(4)NeuAc(1)+209.04 P01009@107	349600	297200	391800	273500	74880	332500	257400	231100	267600	295000	361500	279400	295900	236400	283400	297500	620600	506400	717700	618800	645300	799700	491400	607000		54410	39660	397100	808400	550800
Hex(6)HexNAc(4)NeuAc(1)Fuc(2) P01009@107	5140000	5293000	5455000	5482000	4196000	6254000	5424000	3029000	6007000	4852000	4833000	5268000	4742000	5499000	4797000	3683000	6737000	6872000	6926000	6653000	8574000	8227000	6730000	6142000	8006000	7902000	6782000	5841000	5273000	6412000
Hex(6)HexNAc(4)NeuAc(2) P01009@107	4712000	5184000	5085000	5183000	3855000	5604000	4912000	3717000	5404000	4419200	4474000	4308200	4052000	4845000	4182000	3969200	5776000	5405000	6141000	5960000	7592000	7833000	6006000	5750000	7549000	6930000	6191000	5042000	6104000	5332000
Hex(6)HexNAc(4)NeuAc(3)Fuc(2) P01009@107					789600		571500			709600	796100								552100	413600				1187000
Hex(6)HexNAc(5)Fuc(4) P01009@107	272100	301900	313100	292700		244700	289300	249900	346500	355900	204600	276700	393500	287300	226300	372800	297100	175200	250000	333900		446300	106500	285700	193900		233600	46240	253400	132900
Hex(6)HexNAc(5)NeuAc(1) P01009@107	10960000	10037000	8721500	8482000	9076000	8377000	8423000	6548000	9459000	9141000	8788000	8754000	8742000	7272000	7395000	6882000	6913000	6707000	4955000	3934000	3418000	15474000	5102000	4510000	3747000	5056000	4069000	3847000	6134000	2856000
Hex(6)HexNAc(5)NeuAc(1)+273.11 P01009@107	222700	253400	1692200	411700	204400	2198400	372800	1672800	222200	630100	1963200	233100	155800	1997200	1954100	1675900	5451000	3302700	988200	87860	1454000	317200	594240	101800	886200		744900	141900		134700
Hex(6)HexNAc(5)NeuAc(1)Fuc(1) P01009@107	8284000	7928000	7348000	7073000	7267000	7313000	6717000	5358000	7412000	7522000	6676000	6911000	7141000	5782000	5884000	5485000	5631000	5382000	4074000	3293000	2760500	12572000	3674000	3263000	3401000	3489000	3286000	2968000	4636000	2018800
Hex(6)HexNAc(5)NeuAc(1)Fuc(2) P01009@107	97029500	1957300	90204700	90130900	2849900	85298600	2345400	1443500	85669600	2474600	89609200	1667900	2515300	79035400	80830400	75942500	86004900	92846200	1451400	4073700	61681700	1444000	77860000	69109700	2549000	2491600	67133300	1680300	84509500	27843610
Hex(6)HexNAc(5)NeuAc(1)Fuc(3) P01009@107	79821000	75291000	84640000	74966000	77166000	72269000	69026000	62299000	103280000	70132000	68433000	73437000	68310000	66035500	64924000	61177000	75017000	74373000	66182700	60532000	70650000	125120000	61826000	55570000	67879000	62327000	58542000	52754000	74771000	47750000
Hex(6)HexNAc(5)NeuAc(1)Fuc(4) P01009@107	2753000	2640000	1911000	2494000	2338000	1853000	2289000	1644000	2482000	2187000	1963000	2108000	2024000	2133000	2317000	1413000	1795000	1916000	2288000	2014000	1520000	4044000	1783000	1501000	2031000	1875000	1197000	1288000	2034000	1398000
[truncated: 6,502 more rows]

## Sheet: Supplementary Data2
Cohort	SampleName	Gender	Age	Past Medical History	TNM stage	LC-MS/MS ID	Serum AFP(ng/ml)	Batch-#
Discovery	HCA-112	male	77		I	TD_1-19	1.51807	Batch_1
[truncated: 199 more rows]

## Sheet: Supplementary Data3
Site-specific glycans	CD and TD Fold_change	CD and TD P_value	expression	CD_12	CD_13	CD_2	CD_24	CD_25	CD_26	CD_29	CD_38	CD_4	CD_49	CD_5	CD_50	CD_52	CD_58	CD_61	CD_64	CD_8	CD_21	CD_23	CD_27	CD_28	CD_30	CD_32	CD_34	CD_35	CD_39	CD_40	CD_45	CD_53	CD_57	CD_59	CD_6	CD_66	CD_70	CD_1	CD_10	CD_11	CD_16	CD_17	CD_19	CD_22	CD_3	CD_31	CD_33	CD_42	CD_44
[truncated: 1,038 more rows]
[truncated: 94 more columns]

[truncated: 6 more sheets: Supplementary Data4, Supplementary Data5, Supplementary Data6, Supplementary Data7, Supplementary Data8, Supplementary Data9]
