# Supplementary material for: A Protein‐Centric Strategy Coupled with Match‐Between‐Run Glycoproteomics Enables Discovery of Robust Site‐Specific Glycan Biomarkers for Hepatocellular Carcinoma
Source: Adv Sci (Weinh). 2026 Feb 12;13(22):e16299. doi: 10.1002/advs.202516299 (PMC13088319; doi:10.1002/advs.202516299)
Supplement: Supplementary file 3 — Supporting File: advs74274‐sup‐0003‐SuppMatS8.xlsx. [file ADVS-13-e16299-s001.xlsx]

## Sheet: Sheet1
Tabel S8：70 panels selected by the diagnostic performance of single feature weaker than the panel ones both in the testing-set and validation-set data.
Feature1	Featrue1-protein	Featrue1-expression	Feature2	Featrue2-protein	Featrue2-expression	Featrue1-Dis-AUC	Featrue2-Dis-AUC	Featrue1-Vali-AUC	Featrue2-Vali-AUC	Train_AUC	Validation_AUC
Hex.5.HexNAc.4.NeuAc.2..P02751.1007	P02751	down	Hex.6.HexNAc.5.NeuAc.2.Fuc.1..P01011.106	P01011	up	0.917143	0.778163	0.945556	0.734444	0.968254	0.952222
Hex.3.HexNAc.7..P02765.176	P02765	up	Hex.5.HexNAc.4.NeuAc.2..P02751.1007	P02751	down	0.622041	0.917143	0.576667	0.945556	0.954649	0.952222
Hex.4.HexNAc.4.NeuAc.1..O75882.428	O75882	down	Hex.5.HexNAc.4.NeuAc.1..P02751.430	P02751	down	0.88102	0.900408	0.836667	0.87	0.954649	0.912222
Hex.5.HexNAc.4.Fuc.2..P80108.659	P80108	down	Hex.7.HexNAc.7.NeuAc.3.Fuc.1..P00738.241	P00738	up	0.875102	0.777959	0.88	0.744444	0.950113	0.91
Hex.5.HexNAc.4.NeuAc.2..P02751.1007	P02751	down	Hex.9.HexNAc.3..P01009.107	P01009	up	0.917143	0.865306	0.945556	0.904444	0.950113	0.973333
Hex.5.HexNAc.4.NeuAc.1..P02751.430	P02751	down	Hex.6.HexNAc.5.NeuAc.3.Fuc.1..P01009.271	P01009	up	0.900408	0.790204	0.87	0.835556	0.947846	0.951111
Hex.5.HexNAc.4.NeuAc.1..P02751.430	P02751	down	Hex.5.HexNAc.4.NeuAc.2..P01023.1424	P01023	up	0.900408	0.774694	0.87	0.823333	0.945578	0.935
Hex.5.HexNAc.4.NeuAc.1..P02751.430	P02751	down	Hex.7.HexNAc.6.NeuAc.2.Fuc.4..P01009.107	P01009	up	0.900408	0.809592	0.87	0.76	0.945578	0.901667
Hex.5.HexNAc.4.NeuAc.1..P02751.430	P02751	down	Hex.7.HexNAc.6.NeuAc.4.Fuc.2..P02787.432	P02787	up	0.900408	0.697347	0.87	0.763333	0.945578	0.901667
Hex.5.HexNAc.4.NeuAc.1..P02751.430	P02751	down	Hex.6.HexNAc.5.NeuAc.2.Fuc.3..P01009.271	P01009	up	0.900408	0.744286	0.87	0.81	0.941043	0.909444
Hex.5.HexNAc.4.NeuAc.1..P02751.430	P02751	down	Hex.7.HexNAc.6.NeuAc.3.Fuc.1..P01009.107	P01009	up	0.900408	0.786939	0.87	0.685556	0.941043	0.92
Hex.5.HexNAc.4.NeuAc.1..P02751.430	P02751	down	Hex.7.HexNAc.6.NeuAc.4.Fuc.1..P01009.107	P01009	up	0.900408	0.802653	0.87	0.666667	0.941043	0.905556
Hex.5.HexNAc.4.NeuAc.1..P03952.308	P03952	down	Hex.7.HexNAc.7.NeuAc.3.Fuc.1..P00738.241	P00738	up	0.83898	0.777959	0.907778	0.744444	0.941043	0.924444
Hex.4.HexNAc.4.NeuAc.1..O75882.428	O75882	down	Hex.6.HexNAc.7..P02790.453	P02790	up	0.88102	0.786122	0.836667	0.693333	0.936508	0.916667
Hex.5.HexNAc.4.NeuAc.2..P02751.1007	P02751	down	Hex.7.HexNAc.5..P02790.187	P02790	up	0.917143	0.783265	0.945556	0.717778	0.936508	0.951111
Hex.5.HexNAc.4.NeuAc.2..P02751.1007	P02751	down	Hex.7.HexNAc.7.NeuAc.3.Fuc.1..P00738.241	P00738	up	0.917143	0.777959	0.945556	0.744444	0.935374	0.952222
Hex.5.HexNAc.4.NeuAc.1..P02751.430	P02751	down	Hex.7.HexNAc.6.NeuAc.1.Fuc.3..P01009.107	P01009	up	0.900408	0.741224	0.87	0.692222	0.93424	0.904444
Hex.5.HexNAc.4.NeuAc.2..P02751.1007	P02751	down	Hex.8.HexNAc.7.NeuAc.1.Fuc.2..P0C0L4.1385.P0C0L5.1385	P0C0L4	up	0.917143	0.787551	0.945556	0.817778	0.93424	0.957222
Hex.5.HexNAc.4.NeuAc.1..P02751.430	P02751	down	Hex.5.HexNAc.4.NeuAc.1.Fuc.3..P01009.271	P01009	up	0.900408	0.745306	0.87	0.687778	0.933107	0.904444
Hex.6.HexNAc.5.Fuc.3..P01023.1413	P01023	down	Hex.9.HexNAc.3..P01009.107	P01009	up	0.683469	0.865306	0.721111	0.904444	0.928571	0.917778
Hex.4.HexNAc.4.NeuAc.1..O75882.428	O75882	down	Hex.9.HexNAc.3..P01009.107	P01009	up	0.88102	0.865306	0.836667	0.904444	0.928571	0.937222
Hex.5.HexNAc.4..P02751.528	P02751	down	Hex.5.HexNAc.4.NeuAc.2..P01023.1424	P01023	up	0.729388	0.774694	0.753333	0.823333	0.927438	0.909444
Hex.5.HexNAc.4.NeuAc.1.Fuc.2..P02751.526	P02751	down	Hex.9.HexNAc.3..P01009.107	P01009	up	0.891224	0.865306	0.906667	0.904444	0.927438	0.957778
Hex.6.HexNAc.4.NeuAc.1.Fuc.1..P02751.1007	P02751	down	Hex.6.HexNAc.5.NeuAc.2.Fuc.1..P01011.106	P01011	up	0.872245	0.778163	0.942222	0.734444	0.926304	0.945556
Hex.5.HexNAc.4.NeuAc.1..P02751.430	P02751	down	Hex.9.HexNAc.3..P01009.107	P01009	up	0.900408	0.865306	0.87	0.904444	0.924036	0.947222
Hex.5.HexNAc.4.NeuAc.1..P02751.430	P02751	down	Hex.7.HexNAc.7.NeuAc.3.Fuc.2..P01009.107	P01009	up	0.900408	0.784694	0.87	0.651111	0.921769	0.906111
Hex.4.HexNAc.4.NeuAc.1..O75882.428	O75882	down	Hex.6.HexNAc.5.NeuAc.2.Fuc.1..P01011.106	P01011	up	0.88102	0.778163	0.836667	0.734444	0.920635	0.917222
Hex.6.HexNAc.5.NeuAc.2.Fuc.2..P03952.494	P03952	down	Hex.9.HexNAc.3..P01009.107	P01009	up	0.862245	0.865306	0.854444	0.904444	0.919501	0.931667
Hex.5.HexNAc.4.Fuc.2..P02751.542	P02751	down	Hex.9.HexNAc.3..P01009.107	P01009	up	0.908367	0.865306	0.92	0.904444	0.918367	0.980556
Hex.5.HexNAc.4.NeuAc.2..P02751.1007	P02751	down	Hex.6.HexNAc.5.NeuAc.1.Fuc.1..Q08380.69	Q08380	up	0.917143	0.830816	0.945556	0.816667	0.918367	0.953333
Hex.5.HexNAc.4.NeuAc.1..P02751.430	P02751	down	Hex.6.HexNAc.5.NeuAc.1.Fuc.3..P01009.271	P01009	up	0.900408	0.838367	0.87	0.811111	0.918367	0.919444
Hex.6.HexNAc.3.NeuAc.2.Fuc.1..P01876.340	P01876	up	Hex.8.HexNAc.2..P04114.185	P04114	down	0.74102	0.867755	0.596667	0.881111	0.918367	0.907222
Hex.5.HexNAc.4.NeuAc.1..P02751.430	P02751	down	Hex.5.HexNAc.5.NeuAc.1.Fuc.2..P01009.271	P01009	up	0.900408	0.752857	0.87	0.752222	0.917234	0.915556
Hex.5.HexNAc.4.NeuAc.1..P02751.430	P02751	down	Hex.7.HexNAc.6.NeuAc.5..P01011.271	P01011	up	0.900408	0.766122	0.87	0.762222	0.917234	0.917222
Hex.5.HexNAc.4.NeuAc.2..P02751.1007	P02751	down	Hex.6.HexNAc.5.NeuAc.3.Fuc.1..P01009.271	P01009	up	0.917143	0.790204	0.945556	0.835556	0.917234	0.952222
Hex.5.HexNAc.4.NeuAc.2..P02751.1007	P02751	down	Hex.7.HexNAc.6.NeuAc.5..P01009.107	P01009	up	0.917143	0.806735	0.945556	0.716667	0.917234	0.951111
Hex.5.HexNAc.4.Fuc.2..P02751.430	P02751	down	Hex.9.HexNAc.3..P01009.107	P01009	up	0.848776	0.865306	0.896667	0.904444	0.9161	0.955
Hex.5.HexNAc.4.NeuAc.2..P01023.1424	P01023	up	Hex.6.HexNAc.5.NeuAc.2.Fuc.2..P03952.494	P03952	down	0.774694	0.862245	0.823333	0.854444	0.9161	0.907778
Hex.5.HexNAc.4.Fuc.2..P02751.542	P02751	down	Hex.7.HexNAc.6.NeuAc.3.Fuc.1..P01009.107	P01009	up	0.908367	0.786939	0.92	0.685556	0.913832	0.926667
Hex.5.HexNAc.4.NeuAc.1.Fuc.2..P01023.1413.P01023.1424	P01023	up	Hex.6.HexNAc.5.NeuAc.2.Fuc.2..P03952.494	P03952	down	0.757143	0.862245	0.823333	0.854444	0.913832	0.910556
Hex.5.HexNAc.4.NeuAc.1.Fuc.2..P03952.396	P03952	down	Hex.9.HexNAc.3..P01009.107	P01009	up	0.733878	0.865306	0.657778	0.904444	0.913832	0.91
Hex.5.HexNAc.4.Fuc.2..P02751.542	P02751	down	Hex.5.HexNAc.4.NeuAc.2..P01023.1424	P01023	up	0.908367	0.774694	0.92	0.823333	0.912698	0.975
Hex.5.HexNAc.4.NeuAc.1..P03952.308	P03952	down	Hex.7.HexNAc.5..P02790.187	P02790	up	0.83898	0.783265	0.907778	0.717778	0.911565	0.919444
Hex.5.HexNAc.4.NeuAc.1.Fuc.2..P02751.528	P02751	down	Hex.6.HexNAc.5.NeuAc.2.Fuc.1..P01011.106	P01011	up	0.870816	0.778163	0.894444	0.734444	0.911565	0.902222
Hex.5.HexNAc.4.Fuc.2..P02751.542	P02751	down	Hex.5.HexNAc.5.NeuAc.2..O95445.135	O95445	up	0.908367	0.729184	0.92	0.791111	0.910431	0.921111
Hex.5.HexNAc.4.NeuAc.1.Fuc.2..P01023.1413.P01023.1424	P01023	up	Hex.5.HexNAc.4.NeuAc.1.Fuc.2..P02751.526	P02751	down	0.757143	0.891224	0.823333	0.906667	0.910431	0.913333
Hex.5.HexNAc.4.NeuAc.1..P02751.430	P02751	down	Hex.6.HexNAc.5.NeuAc.2.Fuc.3..P01023.1424	P01023	up	0.900408	0.777347	0.87	0.832222	0.909297	0.933333
Hex.5.HexNAc.4.NeuAc.1..P02751.430	P02751	down	Hex.7.HexNAc.6.NeuAc.2.Fuc.5..P00450.762	P00450	up	0.900408	0.743469	0.87	0.745556	0.909297	0.925556
Hex.5.HexNAc.4.NeuAc.1..P02751.430	P02751	down	Hex.7.HexNAc.7.NeuAc.4..P01009.107	P01009	up	0.900408	0.778367	0.87	0.697778	0.909297	0.908889
Hex.5.HexNAc.4.NeuAc.1..P02751.542	P02751	down	Hex.7.HexNAc.7.NeuAc.3.Fuc.1..P00738.241	P00738	up	0.850408	0.777959	0.913333	0.744444	0.909297	0.922778
Hex.6.HexNAc.5.NeuAc.2.Fuc.2..P03952.494	P03952	down	Hex.7.HexNAc.5..P02790.187	P02790	up	0.862245	0.783265	0.854444	0.717778	0.909297	0.903889
Hex.4.HexNAc.4.NeuAc.1..O75882.428	O75882	down	Hex.7.HexNAc.5..P02790.187	P02790	up	0.88102	0.783265	0.836667	0.717778	0.907029	0.907778
Hex.5.HexNAc.4..P02751.528	P02751	down	Hex.6.HexNAc.5.NeuAc.2.Fuc.3..P01023.1424	P01023	up	0.729388	0.777347	0.753333	0.832222	0.907029	0.904444
Hex.5.HexNAc.4.NeuAc.1.Fuc.2..P35858.579	P35858	down	Hex.6.HexNAc.5.NeuAc.2.Fuc.1..P01011.106	P01011	up	0.85	0.778163	0.877778	0.734444	0.907029	0.908889
Hex.5.HexNAc.4.NeuAc.1.Fuc.2..P01023.1413.P01023.1424	P01023	up	Hex.8.HexNAc.2..P04114.185	P04114	down	0.757143	0.867755	0.823333	0.881111	0.905896	0.904444
Hex.5.HexNAc.4.NeuAc.1.Fuc.2..P02751.528	P02751	down	Hex.7.HexNAc.7.NeuAc.3.Fuc.1..P00738.241	P00738	up	0.870816	0.777959	0.894444	0.744444	0.905896	0.913333
Hex.5.HexNAc.4.NeuAc.1.Fuc.2..P35858.579.P35858.580	P35858	down	Hex.9.HexNAc.3..P01009.107	P01009	up	0.856735	0.865306	0.878889	0.904444	0.905896	0.915556
Hex.11.HexNAc.10..P01009.107	P01009	up	Hex.5.HexNAc.4.NeuAc.1..P02751.430	P02751	down	0.798776	0.900408	0.718889	0.87	0.904762	0.904444
Hex.2.HexNAc.2..P04114.3895	P04114	down	Hex.9.HexNAc.3..P01009.107	P01009	up	0.692857	0.865306	0.696667	0.904444	0.904762	0.924444
Hex.5.HexNAc.4.NeuAc.1..P02751.430	P02751	down	Hex.6.HexNAc.4.NeuAc.2.Fuc.1..P01009.107	P01009	up	0.900408	0.744286	0.87	0.673333	0.904762	0.913333
Hex.5.HexNAc.4.NeuAc.1..P02751.430	P02751	down	Hex.8.HexNAc.3..P0C0L4.1328.P0C0L5.1328	P0C0L4	up	0.900408	0.824082	0.87	0.858889	0.904762	0.91
Hex.4.HexNAc.4.NeuAc.1..O75882.428	O75882	down	Hex.7.HexNAc.6.NeuAc.2.Fuc.1..P01009.107	P01009	up	0.88102	0.746939	0.836667	0.637778	0.903628	0.906667
Hex.5.HexNAc.4.NeuAc.1..P02751.430	P02751	down	Hex.5.HexNAc.4.NeuAc.1.Fuc.2..P01023.869	P01023	up	0.900408	0.782449	0.87	0.822222	0.903628	0.903333
Hex.4.HexNAc.4.NeuAc.1..P27169.253	P27169	down	Hex.5.HexNAc.4.NeuAc.2..P01023.1424	P01023	up	0.807755	0.774694	0.768889	0.823333	0.902494	0.908889
Hex.5.HexNAc.4.NeuAc.1..P02751.430	P02751	down	Hex.6.HexNAc.5.NeuAc.3.Fuc.1..P05155.253.P05155.254	P05155	up	0.900408	0.740816	0.87	0.702222	0.902494	0.907778
Hex.5.HexNAc.4.NeuAc.1.Fuc.2..P01023.1413.P01023.1424	P01023	up	Hex.5.HexNAc.4.NeuAc.1.Fuc.2..P02751.526.P02751.528	P02751	down	0.757143	0.875714	0.823333	0.866667	0.902494	0.912222
Hex.6.HexNAc.5.NeuAc.2.Fuc.2..P03952.494	P03952	down	Hex.6.HexNAc.7..P02790.453	P02790	up	0.862245	0.786122	0.854444	0.693333	0.902494	0.902222
Hex.6.HexNAc.5.NeuAc.2.Fuc.4..P02765.156	P02765	down	Hex.9.HexNAc.3..P01009.107	P01009	up	0.687551	0.865306	0.694444	0.904444	0.902494	0.939444
Hex.4.HexNAc.4.NeuAc.1..O75882.428	O75882	down	Hex.5.HexNAc.4.NeuAc.1.Fuc.2..P03952.453	P03952	down	0.88102	0.813061	0.836667	0.816667	0.901361	0.919444
Hex.7.HexNAc.7.NeuAc.3.Fuc.1..P00738.241	P00738	up	Hex.8.HexNAc.2..P04114.185	P04114	down	0.777959	0.867755	0.744444	0.881111	0.900227	0.923333
